# Supplementary material for: Rediscovering Tomkins’ polarity theory: Humanism, normativism, and the psychological basis of left-right ideological conflict in the U.S. and Sweden
Source: PLoS One. 2020 Jul 31;15(7):e0236627. doi: 10.1371/journal.pone.0236627 (PMC7394437; doi:10.1371/journal.pone.0236627)
Supplement: S1 Data — This is a zip archive that contains all of the data sets in csv-format and a codebook. (ZIP) [file pone.0236627.s004.zip]

Archive with 6 entries (6 files):
- Codebook.docx
- Study1data(N=199).csv
- Study1data(N=384).csv
- Study2data.csv
- Study3data.csv
- Study4data.csv
