# Supplementary material for: Rediscovering Tomkins’ polarity theory: Humanism, normativism, and the psychological basis of left-right ideological conflict in the U.S. and Sweden
Source: PLoS One. 2020 Jul 31;15(7):e0236627. doi: 10.1371/journal.pone.0236627 (PMC7394437; doi:10.1371/journal.pone.0236627)
Supplement: S1 Data — This is a zip archive that contains all of the data sets in csv-format and a codebook. (ZIP) [file pone.0236627.s004.zip › Study1data(N=199).csv]

Version	HH1	HH2	HH3	HH4	HH5	HH6	HH7	HH8	HI1	HI2	HI3	HI4	HI5	HI6	HI7	HI8	HA1	HA2	HA3	HA4	HA5	HA6	HA7	HA8	HE1	HE2	HE3	HE4	HE5	HE6	HE7	HE8	HS1	HS2	HS3	HS4	HS5	HS6	HS7	HS8	NH1	NH2	NH3	NH4	NH5	NH6	NH7	NH8	NI1
1	1	7	1	1	3	4	6	2	1	1	1	1	1	1	7	1	1	1	7	1	3	7	4	4	7	7	4	1	1	1	3	7	1	7	2	7	4	2	3	6	4	1	3	4	1	6	5	2	1
2	5,5	5,5	5,5	2,5	2,5	5,5	5,5	4	5,5	5,5	5,5	5,5		5,5	2,5	5,5	4	7	5,5	5,5	5,5	5,5	5,5	5,5	7	7	7	7	7	7	7		5,5	5,5	5,5	5,5	4	5,5	7	7	5,5	2,5	5,5	2,5	5,5	2,5	2,5	5,5	5,5
2	4	5,5	7	5,5	1	2,5	5,5	5,5	4	2,5	5,5	5,5	2,5	2,5	2,5	2,5	4	2,5	5,5	2,5	5,5	5,5	5,5	4	5,5	7	5,5	7	4	5,5	5,5	5,5	5,5	7	5,5	7	4	5,5	2,5	5,5	5,5	1	2,5	4	5,5	2,5	2,5	5,5	5,5
1	5	4	7	6	6	6	7	2	3	7	6	7	1	4	7	3	5	7	6	7	6	6	5	6	3	5	7	7	6	6	6	3	2	6	5	5	5	5	4	3	3	5	4	1	2	1	2	5	5
2	2,5	4	4	7	5,5	2,5	4	2,5	4	5,5	4	5,5		5,5	2,5	5,5	5,5	5,5	4	2,5	2,5	7	4	7	5,5	7	5,5	5,5	5,5	5,5	7		5,5	4	5,5	4	2,5	5,5	7	5,5	4	2,5	4	2,5	2,5	4	1	2,5	5,5
2	5,5	5,5	5,5	5,5	7	5,5	5,5	5,5	4	5,5	5,5	7	5,5	4	5,5	5,5	5,5	5,5	5,5	5,5	5,5	7	5,5	5,5	5,5	5,5	4	5,5	5,5	5,5	5,5	5,5	5,5	4	4	5,5	5,5	5,5	5,5	5,5	2,5	4	2,5	2,5	2,5	2,5	5,5	4	5,5
2	7	5,5	4	5,5	7	5,5	5,5	7	7	2,5	5,5	7	5,5	5,5	7	7	7	7	7	4	4	7	4	5,5	5,5	4	5,5	5,5	5,5	7	5,5	7	5,5	7	7	5,5	5,5	5,5	7	5,5	5,5	2,5	5,5	2,5	5,5	2,5	2,5	7	7
1	7	5	4	6	5	6	5	5	6	5	6	6	5	6	4	4	5	5	5	5	6	5	5	5	6	6	6	7	6	6	6	5	6	5	5	6	5	6	7	4	5	3	5	2	2	2	3	5	5
2	5,5	5,5	2,5	5,5	5,5	5,5	5,5	2,5	4	5,5	4	7	4	5,5	4	5,5	5,5	7	5,5	5,5	2,5	5,5	5,5	5,5	5,5	7	5,5	7	5,5	7	5,5	5,5	7	5,5	2,5	5,5	5,5	7	5,5	7	5,5	2,5	2,5	2,5	4	2,5	5,5	2,5	2,5
2	4	4	5,5	5,5	5,5	5,5	5,5	2,5	4	5,5	5,5	7	5,5	4	5,5	5,5	2,5	5,5	5,5	4	5,5	4	2,5	5,5	5,5	7	4	5,5	5,5	5,5	5,5	5,5	5,5	4	5,5	5,5	5,5	5,5	4	7	5,5	4	2,5	2,5	5,5	2,5	2,5	4	2,5
2	4	4	4	4	4	2,5	4	4	4	2,5	4	4	4	4	4	4	5,5	5,5	5,5	4	5,5	4	4	4	5,5	5,5	2,5	5,5	5,5	7	5,5	5,5	5,5	5,5	5,5	5,5	4	5,5	5,5	7	4	2,5	4	4	2,5	2,5	4	5,5	5,5
2	5,5	5,5	4	7	5,5	5,5	4	7	7	7	7	7	5,5	5,5	7	7	5,5	5,5	4	5,5	5,5	4	5,5	5,5	5,5	5,5	5,5	5,5	4	5,5	7	5,5	4	4	5,5	4	2,5	4	4	7	1	4	4	2,5	2,5	2,5	2,5	4	2,5
2	7	5,5	5,5	4	7	5,5	5,5	5,5	7	7	5,5	7	7	7	7	7	7	7	7	5,5	4	4	5,5	5,5	5,5	7	7	7	4	2,5	7	7	7	5,5	5,5	5,5	5,5	7	5,5	7	1	1	2,5	1	5,5	1	1	4	1
2	7	4	4	5,5	7	4	4	2,5	7	2,5	5,5	7	7	7	5,5	7	7	7	5,5	5,5	5,5	7	5,5	4	4	5,5	4	5,5	5,5	7	5,5	7	5,5	4	5,5	4	2,5	5,5	5,5	5,5	2,5	2,5	2,5	2,5	4	1	2,5	4	5,5
1	6	6	6	6	7	5	6	2	6	7	6	6	6	6	6	6	6	6	7	5	6	6	5	6	6	7	6	7	6	6	7	7	7	7	6	6	6	6	6	4	7	3	5	2	4	3	3	5	5
2	4	2,5	2,5	5,5	4	5,5	4	2,5	2,5	2,5	5,5	5,5	5,5	4	2,5	4	4	5,5	5,5	5,5	5,5	7	4	5,5	5,5	4	5,5	5,5	2,5	5,5	5,5	5,5	5,5	2,5	5,5	2,5	2,5	5,5	4	2,5	5,5	4	4	2,5	2,5	4	4	2,5	7
2	2,5	5,5	5,5	5,5	2,5	5,5	5,5	2,5	4	2,5	5,5	2,5	5,5	5,5	2,5	2,5		5,5	2,5	5,5	5,5	5,5	2,5	2,5	4	5,5	2,5	5,5	2,5	2,5	5,5	5,5	5,5	5,5	5,5	2,5	5,5	7	5,5	5,5	5,5	5,5	2,5	1	2,5	5,5	1	2,5	5,5
2	5,5	5,5	5,5	5,5	4	4	4	2,5	5,5	5,5	5,5	5,5	4	5,5	5,5	5,5	5,5	5,5	5,5	4	5,5	5,5	5,5	5,5	5,5	4	4	4	5,5	4	4	5,5	4	4	2,5	5,5	4	5,5	4	5,5	2,5	2,5	2,5	2,5	2,5	2,5	2,5	4	2,5
2	7	7	7	7	7	7	7	5,5	4	5,5	7	7		4	7	7	5,5	5,5	5,5	5,5	5,5	7	2,5	4	5,5	5,5	5,5	7	5,5	5,5	5,5		7	7	4	7	5,5	5,5	7	5,5	4	1	1	1	2,5	1	5,5	2,5	5,5
2	7	5,5	5,5	5,5	5,5	7	7	7	7	5,5	7	7	7	7	5,5	7	7	7	5,5	7	7	7	5,5	4	7	7	7	7	5,5	7	7	7	5,5	5,5	7	7	5,5	7	7	7	2,5	1	1	1	1	1	2,5	2,5	5,5
2	5,5	2,5	4	5,5	4	2,5	2,5	5,5	5,5	4	5,5	7		5,5	2,5	7	5,5	5,5	5,5	5,5	4	5,5	4	4	5,5	5,5	4	5,5	5,5	2,5	5,5		5,5	5,5	4	4	4	5,5	5,5	4	4	2,5	4	4	4	2,5	2,5	5,5	4
2	5,5	5,5	5,5	5,5	5,5	5,5	5,5	4	5,5	5,5	4	5,5	4	4	5,5	5,5	2,5	5,5	5,5	4	5,5	5,5	2,5	2,5	2,5	5,5	4	5,5	5,5	4	4	5,5	5,5	5,5	4	2,5	4	5,5	4	5,5	2,5	2,5	2,5	2,5	4	2,5	2,5	5,5	2,5
1	6	4	4	4	5	4	5	6	5	4	5	6	7	5	3	7	6	4	7	6	5	4	4	6	2	5	1	6	4	7	2	7	6	6	6	6	7	6	4	6	1	1	1	1	1	1	1	1	3
2	5,5	4	5,5	5,5	5,5	5,5	4	4	5,5	5,5	4	5,5	5,5	5,5	5,5	4	5,5	5,5	5,5	5,5	5,5	5,5	5,5	4	5,5	4	5,5	5,5	5,5	5,5	5,5	5,5	5,5	7	5,5	5,5	5,5	5,5	5,5	7	4	2,5	2,5	2,5	4	2,5	2,5	5,5	4
2	7	5,5	5,5	7	7	4	5,5	4	7	5,5	7	7		7	7	7	7	7	7	5,5	7	7	7	7	7	7	7	7	5,5	7	7		7	7	7	7	7	7	7	7	5,5	2,5	4	2,5	2,5	4	4	4	2,5
2	5,5	4	4	5,5	5,5	5,5	2,5	4	5,5	4	5,5	5,5	5,5	4	4	5,5	5,5	5,5	5,5	5,5	5,5	5,5	4	5,5	5,5	5,5	5,5	5,5	5,5	5,5	5,5	5,5	5,5	5,5	5,5	5,5	5,5	5,5	5,5	5,5	2,5	5,5	4	4	5,5	4	5,5	4	5,5
2	4	5,5	4	5,5	5,5	5,5	2,5	5,5	5,5	7	7	5,5	5,5	4	7	7	5,5	7	7	7	5,5	5,5	5,5	7	5,5	5,5	5,5	7	5,5	5,5	5,5	5,5	5,5	7	5,5	7	5,5	5,5	7	7	1	1	2,5	2,5	2,5	2,5	2,5	2,5	5,5
2	4	4	4	5,5	4	4	4	4	5,5	7	7	7	2,5	4	5,5	7	5,5	7	7	5,5	7	5,5	4	7	5,5	5,5	5,5	5,5	4	2,5	4	5,5	1	5,5	7	1	1	7	7	7	4	4	4	2,5	2,5	2,5	1	4	1
2	5,5	5,5	5,5	5,5	5,5	5,5	4	4	5,5	5,5	5,5	5,5	5,5	5,5	5,5	5,5	4	4	5,5	5,5	5,5	5,5	4	4	7	7	5,5	5,5	5,5	5,5	5,5	5,5	5,5	5,5	5,5	5,5	4	5,5	5,5	5,5	2,5	2,5	2,5	1	2,5	1	2,5	5,5	2,5
1	7	5	3	5	4	4	3	3	5	5	6	6	5	6	3	6	6	5	5	4	5	5	4	5	5	7	4	6	5	3	6	6	6	5	6	5	5	5	6	6	3	5	3	3	6	3	6	6	6
2	7	5,5	4	5,5	7	5,5	5,5	5,5	5,5	7	5,5	7	4	7	5,5	5,5	5,5	4	5,5	5,5	7	5,5	4	7	5,5	7	5,5	7	5,5	7	5,5	5,5	7	5,5	4	5,5	4	4	5,5	7	2,5	4	1	1	4	1	2,5	4	2,5
2	5,5	5,5	5,5	7	2,5	4	5,5	5,5	4	5,5	7	4		5,5	4	7	5,5	5,5	5,5	7	7	5,5	5,5	5,5	5,5	7	5,5	5,5	7	2,5	5,5		7	7	7	5,5	5,5	7	5,5	1	5,5	2,5	1	2,5	4	2,5	2,5	7	2,5
1	5	5	5	6	6	5	5	3	5	6	6	5	5	4	7	7	7	6	5	4	6	6	5	5	6	6	6	6	7	5	6	5	6	6	7	6	5	6	5	7	4	4	4	3	3	2	7	7	3
2	5,5	4	4	4	4	5,5	4	4	5,5	4	4	7		4	4	5,5	7	7	5,5	4	4	5,5	5,5	4	5,5	5,5	7	4	5,5	4	5,5		4	5,5	5,5	4	4	7	5,5	4	4	4	1	2,5	2,5	2,5	2,5	4	4
2	7	5,5	5,5	5,5	4	5,5	5,5	4	5,5	5,5	5,5	5,5		5,5	5,5	7	4	5,5	5,5	5,5	5,5	5,5	4	5,5	5,5	5,5	2,5	5,5	4	5,5	5,5		2,5	5,5	4	4	5,5	5,5	5,5	4	5,5	2,5	2,5	2,5	5,5	2,5	4	1	5,5
2	7	7	7	5,5	7	7	7	2,5	7	7	7	7	7	7	4	5,5	7	7	7	5,5	5,5	5,5	5,5	5,5	5,5	7	7	7	5,5	5,5	7	7	5,5	5,5	5,5	5,5	5,5	5,5	5,5	5,5	4	1	4	1	2,5	1	2,5	2,5	5,5
1	7	7	6	6	6	7	7		7	6	7	7	7	5	5	7		7	7	6	5	7	5	6	7	7	6	7			7	6	6	7	6	5			7	6	3	1		1	3		1		5
2	7	5,5	4	7	5,5	5,5	4	4	5,5	5,5	5,5	7		4	5,5	7	2,5	7	7	5,5	7	7	4	5,5	5,5	7	5,5	4	4	5,5	7		5,5	5,5	5,5	5,5	5,5	5,5	5,5	5,5	2,5	5,5	4	2,5	4	2,5	4		4
2	5,5	4	4	5,5	5,5	4	4	4	5,5	5,5	5,5	5,5	5,5	4	5,5	5,5	5,5	5,5	5,5	4	4	5,5	4	5,5	5,5	5,5	5,5	5,5	7	5,5	5,5	5,5	4	5,5	4	2,5	5,5	5,5	5,5	5,5	4	4	4	2,5	4	4	4	4	2,5
2	5,5	2,5	2,5	4	2,5	2,5	2,5	5,5	5,5	4	5,5	5,5	4	5,5	7	5,5	1	2,5	4	4	4	4	2,5	4	2,5	2,5	4	4	2,5	4	2,5	5,5	4	4	5,5	4	4	5,5	2,5	4	2,5	4	2,5	5,5	4	5,5	2,5	2,5	2,5
1	7	6	6	6	5	6	6	6	5	7	7	6	6	5	6	6	4	5		5	5	5	5	5	5	6	5	5	5	6	6	6	6	6	6	6	7	5	6	7	3	2	2	2	3	1	3	4	2
2	5,5	4	4	4	4	4	4	4	5,5	4	5,5	7		4	5,5	5,5	5,5	5,5	5,5	5,5	5,5	5,5	4	5,5	5,5	5,5	2,5	5,5	4	5,5	4		5,5	5,5	5,5	5,5	5,5	5,5	5,5	7	2,5	2,5	2,5	2,5	2,5	2,5	2,5	1	2,5
2	5,5	4	4	5,5	4	4	4	2,5	5,5	5,5	5,5	5,5	4	5,5	5,5	5,5	5,5	5,5	5,5	5,5	2,5	2,5	2,5	5,5	5,5	5,5	5,5	5,5	4	5,5	4	4	4	5,5	4	5,5	5,5	5,5	5,5	2,5	5,5	4	5,5	4	5,5	4	5,5	4	5,5
1	5	6	6	5	4	4	6	5	5	6	6	7	5	5	6	5	6	6	6	6	6	6	5	5	6	6	6	7	6	5	6	4	5	6	6	5	5	5	5	6	4	1	5	2	5	2	2	5	4
3	5,5	5,5	5,5	5,5	7	2,5	5,5	4	4	5,5	5,5	5,5		5,5	2,5	4	5,5	5,5	5,5	5,5	5,5	5,5	2,5	5,5	2,5	5,5	5,5	5,5	5,5	7	5,5		5,5	4	4	5,5	5,5	5,5	4	5,5	4	2,5	5,5	2,5	5,5	2,5	5,5	7	2,5
1	7	5	5	7	7	6	5	7	7	6	5	7	7	5	5	7	7	7	6	6	7	7	6	7	7	7	4	7	6	6	7	7	7	7	4	7	7	5	7	7	1	2	3	1	5	1	4	5	4
2	7	4	4	7	4	4	4	2,5	5,5	5,5	7	5,5	4	5,5	5,5	5,5	7	7	7	7	5,5	5,5	4	7	2,5	7	4	7	7	5,5	7	5,5	4	4	2,5	4	4	4	5,5	4	4	5,5	4	4	4	4	4	5,5	5,5
2	5,5	5,5	5,5	5,5	4	4	4	4	4	5,5	5,5	5,5	5,5	4	5,5	5,5	5,5	5,5	5,5	5,5	5,5	5,5	4	5,5	4	4	2,5	5,5	4	4	4	4	5,5	5,5	4	5,5	2,5	5,5	5,5	5,5	2,5	2,5	2,5	2,5	2,5	1	2,5	2,5	4
2	7	2,5	2,5	5,5	1	2,5	2,5	7	7	2,5	7	7	2,5	4	7	7	4	5,5	5,5	5,5	7	7	5,5	4	5,5	4	5,5	5,5	7	5,5	5,5	2,5	4	4	4	5,5	5,5	4	5,5	5,5	2,5	5,5	7	5,5	7	4	4	2,5	7
2	5,5	4	5,5	5,5	5,5	5,5	5,5	5,5	5,5	5,5	5,5	5,5	5,5	5,5	5,5	5,5	5,5	5,5	5,5	5,5	5,5	5,5	4	5,5	5,5	5,5	5,5	5,5	5,5	5,5	5,5	5,5	5,5	5,5	5,5	4	5,5	5,5	5,5	2,5	5,5	2,5	5,5	2,5	2,5	2,5	2,5	5,5	2,5
2	5,5	1	4	5,5	4	1	1	1	5,5	4	5,5	7		5,5	4	5,5	5,5	7	5,5	7	5,5	7	2,5	5,5	5,5	5,5	5,5	5,5	7	4	5,5		5,5	7	7	5,5	5,5	7	5,5	7	7	4	5,5	2,5	5,5	4	4	1	5,5
2	5,5	5,5	5,5	5,5	5,5	5,5	5,5	4	5,5	4	5,5	5,5	5,5	4	4	5,5	4	5,5	2,5	5,5	5,5	5,5	4	4	5,5	4	5,5	5,5	5,5	4	4	4	5,5	5,5	5,5	5,5	4	5,5	5,5	7	2,5	4	2,5	2,5	4	2,5	2,5	4	2,5
2	7	5,5	5,5	5,5	5,5	5,5	7	4	7	5,5	5,5	7	7	5,5	7	7	5,5	5,5	7	5,5	5,5	5,5	4	5,5	5,5	7	4	7	4	5,5	5,5	4	5,5	5,5	5,5	5,5	5,5	5,5	5,5	5,5	2,5	2,5	2,5	2,5	2,5	2,5	2,5	2,5	2,5
1	7	6	5	5	5	5	5	5	5	6	5	6	6	5	7	7	6	7	6	6	5	4	5	6	4	6	4	6	5	5	6	6	5	6	3	5	5	4	6	6	5	2	2	1	3	1	2	4	2
1	7	7	5	5	5	7	7	4	6	6	6	6	5	5	3	6	3	5	5	6	5	5	3	5	5	6	6	6	5	6	6	6	4	3	5	5	4	6	6	5	3	2	2	2	3	1	3	3	3
2	2,5	5,5	4	5,5	4	5,5	5,5	4	4	2,5	4	5,5		4	4	4	2,5	2,5	2,5	5,5	4	4	7	4	4	4	4	5,5	7	7	5,5		4	5,5	4	4	7	5,5	2,5	4	5,5	4	5,5	4	5,5	5,5	4	5,5	5,5
2	5,5	5,5	4	5,5	5,5	4	5,5	2,5	5,5	5,5	5,5	5,5	4	4	5,5	5,5	5,5	5,5	5,5	4	5,5	5,5	2,5	4	5,5	5,5	5,5	5,5	7	5,5	5,5	5,5	5,5	5,5	4	5,5	4	5,5	5,5	2,5	4	2,5	4	2,5	4	2,5	2,5	4	2,5
2	7	7	5,5	7	7	5,5	7	5,5	7	7	7	7	7	7	7	7	7	7	7	5,5	5,5	7	5,5	5,5	2,5	4	4	5,5	5,5	5,5	5,5	5,5	7	7	7	7	7	5,5	7	7	2,5	1	2,5	1	2,5	1	1	2,5	1
2	5,5	5,5	5,5	4	5,5	5,5	5,5	5,5	5,5	4	4	5,5	5,5	5,5	5,5	5,5	5,5	4	5,5	5,5	5,5	4	5,5	5,5	5,5	4	5,5	5,5	5,5	5,5	5,5	5,5	5,5	5,5	5,5	5,5	5,5	5,5	5,5	4	4	4	5,5	5,5	5,5	5,5	5,5	5,5	5,5
1	7	5	5	5	6	4	5	4	7	5	6	6	7	7	1	7	7	7	7	5	6	6	7	7	6	7	6	7	6	7	7	7	7	5	7	7	5	7	7	7	5	1	2	1	5	1	5	6	5
2	7	7	2,5	7	4	7	4	2,5	5,5	5,5	7	5,5	5,5	7	5,5	7	4	1	5,5	7	5,5	5,5	5,5	5,5	7	5,5	7	7	2,5	7	1	2,5	2,5	5,5	2,5	2,5	5,5	1	2,5	4	1	5,5	5,5	1	1	1	1	4	7
2	5,5	5,5	5,5	5,5	5,5	5,5	5,5	5,5	5,5	5,5	5,5	5,5	5,5	5,5	4	5,5	5,5	5,5	5,5	5,5	5,5	5,5	4	5,5	5,5	5,5	5,5	5,5	5,5	5,5	4	5,5	5,5	5,5	5,5	5,5	5,5	5,5	5,5	5,5	2,5	2,5	2,5	2,5	2,5	2,5	2,5	2,5	2,5
2	7	7	5,5	7	5,5	4	7	2,5	7	7	7	7	5,5	5,5	4	7	7	7	7	5,5	5,5	5,5	5,5	5,5	4	7	2,5	5,5	7	7	5,5	5,5	5,5	5,5	5,5	5,5	5,5	5,5	5,5	7	5,5	2,5	2,5	2,5	2,5	2,5	2,5	4	2,5
1	3	6	5	7	5	3	6	3	7	5	7	6	6	5	6	7	1	7	6	6	5	6	3	4	3	7	7	7	5	5	7	6	6	6	6	6	6	5	6	6		2	2	2	7	1	5	4	3
1	7	7	5	6	6	7	7	6	6	7	6	7	7	6	7	7	7	7	7	5	6	7	5	6	6	7	6	7	6	7	7	6	6	7	6	6	7	6	6	6	2		2	2	3	1	2	2	2
1	6	4	4	4	6	4	5	3	5	6	7	7	7	4	4	5	6	6	6	4	4	6	6	6	6	6	6	7	4	5	6	4	7	7	7	5	7	6	6	7	5	5	5	1	3	2	2	6	2
2	5,5	5,5	5,5	5,5	5,5	4	2,5	5,5	5,5	5,5	5,5	5,5	5,5	5,5	5,5	5,5	5,5	5,5	5,5	5,5	4	5,5	5,5	5,5	7	5,5	7	5,5	5,5	5,5	5,5	5,5	5,5	5,5	5,5	2,5	5,5	5,5	5,5	5,5	4	5,5	5,5	5,5	5,5	5,5	5,5	5,5	5,5
2	5,5	5,5	4	5,5	5,5	5,5	5,5	2,5	4	5,5	5,5	5,5		4	5,5	5,5	4	5,5	5,5	5,5	5,5	5,5	7	5,5	5,5	5,5	2,5	5,5	5,5	5,5	5,5		5,5	4	5,5	4	4	5,5	4	5,5	4	2,5	2,5	2,5	2,5	1	2,5	2,5	2,5
2	5,5	5,5	5,5	5,5	5,5	5,5	5,5	4	5,5	5,5	4	7		5,5	5,5	7	4	5,5	5,5	2,5	4	2,5	2,5	5,5	5,5	5,5	5,5	5,5	5,5	5,5	7		4	4	4	5,5	5,5	5,5	2,5	2,5	5,5	2,5	2,5	2,5	2,5	1	2,5	2,5	4
2	2,5	4	4	4	2,5	4	5,5	4	4	4	5,5	2,5	4	5,5	2,5	4	4	4	4	5,5	2,5	2,5	4	4	4	4	2,5	5,5	2,5	1	4	4	2,5	4	4	5,5	2,5	4	4	5,5	4	4	2,5	2,5	5,5	5,5	2,5	2,5	2,5
2	5,5	5,5	4	5,5	5,5	5,5	7	2,5	4	5,5	4	5,5	4	4	5,5	5,5	5,5	7	5,5	5,5	5,5	5,5	4	4	4	5,5	5,5	5,5	4	5,5	2,5	4	5,5	5,5	4	5,5	5,5	5,5	5,5	5,5	2,5	2,5	2,5	2,5	4	1	2,5	2,5	2,5
1	6	6	6	5	6	6	6	4	6	7	6	5	5	4	6	6	4	5	5	3	5	3	4	5	5	5	2	5	3	6	5	5	7	5	5	6	5	6	6	6	5	2	6	2	3	1	5	2	3
1	7	3	3	6	3	3	3	1	5	6	6	6	4	5	3	5	5	5	5	4	5	5	5	4	4	6	4	6	5	5	6	5	6	5	5	6	2	5	3	6	7	5	5	5	5	3	4	3	5
1	7	5	5	6	5	6	6	5	6	6	6	7	5	5	7	7	6	6	6	5	5	6	5	6	6	6	5	6	6	6	6	6	6	6	6	6	5	5	5	7	3	3	4	2	3	2	2	5	6
2	5,5	2,5	4	7	1	2,5	4	4	5,5	1	4	2,5	5,5	5,5	2,5	2,5	5,5	2,5	2,5	2,5	1	5,5	5,5	5,5	4	5,5	4	5,5	2,5	1	5,5	2,5	5,5	5,5	5,5	4	5,5	5,5	1	4	4	4	5,5	4	7	4	4	5,5	2,5
1	5	4	3	6	4	4	4	2	4	4	5	6	3	4	5	5	5	5	4	5	6	5	4	5	4	6	6	6	5	6	5	7	4	4	6	4	5	5	6	6	4	4	4	3	4	2	5	4	4
2	7	5,5	4	5,5	5,5	5,5	4	4	5,5	7	5,5	5,5	5,5	5,5	7	7	5,5	5,5	4	5,5	5,5	5,5	4	7	5,5	5,5	5,5	5,5	4	4	5,5	5,5	7	7	5,5	5,5	5,5	5,5	5,5	7	5,5	2,5	2,5	2,5	2,5	1	1	4	2,5
1	7	7	6	6	5	4	6	6	6	6	6	7	6	7	3	7	3	5	5	5	4	5	3	3	7	7	7	7	7	7	4	7	6	6	6	6	7	4	7	7	1	4	1	1	4	1	1	1	2
2	5,5	5,5	5,5	5,5	5,5	5,5	5,5	4	5,5	7	5,5	5,5	5,5	5,5	7	5,5	5,5	5,5	5,5	5,5	5,5	5,5	4	4	5,5	7	7	5,5	5,5	5,5	5,5	7	7	5,5	5,5	5,5	5,5	5,5	5,5	7	5,5	2,5	2,5	2,5	1	1	2,5	4	2,5
2	5,5	4	4	5,5	5,5	4	4	4	5,5	4	4	5,5		4	4	5,5	5,5	5,5	5,5	4	4	5,5	5,5	4	5,5	5,5	5,5	4	5,5	2,5	5,5		2,5	4	4	4	4	4	4	4	4	4	2,5	2,5	2,5	2,5	4	4	5,5
1	6	4	4	6	4	4	4	3	5	5	7	5	6	5	6	5	3	7	5	4	6	5	4	4	5	5	6	5	7	5	5	3	7	7	5	6	6	7	6	7	5	2	6	3	2	2	5	4	4
2	5,5	2,5	2,5	5,5	5,5	5,5	2,5	5,5	2,5	5,5	7	7	4	7	7	5,5	4	2,5	4	4	5,5	5,5	4	2,5	2,5	5,5	4	5,5	5,5	7	4	4	5,5	4	5,5	5,5	1	5,5	2,5	2,5	5,5	5,5	5,5	2,5	5,5	2,5	2,5	5,5	7
1	5	4	5	6	4	4	5	4	4	5	5	7	6	5	5	4	6	5	5	5	5	5	4	4	6	5	6	7	6	5	5	5	6	5	5	6	6	5	7	7	5	2	5	3	3	2	2	5	3
2	5,5	4	2,5	4	5,5	5,5	5,5	5,5	4	5,5	5,5	5,5	2,5	4	5,5	5,5	2,5	5,5	5,5	4	2,5	5,5	2,5	4	5,5	7	5,5	5,5	5,5	5,5	7	5,5	5,5	4	2,5	5,5	4	4	4	5,5	4	5,5	2,5	2,5	2,5	1	4	4	4
2	5,5	4	5,5	7	5,5	5,5	5,5	5,5	5,5	5,5	5,5	7			5,5	5,5	7	5,5	5,5	5,5	5,5	5,5	4	4	5,5	5,5	5,5	5,5	5,5	5,5	4		5,5	5,5	5,5	4	5,5	5,5	5,5	5,5	5,5	4	2,5	2,5	4	2,5	2,5	2,5	5,5
2	7	5,5	5,5	5,5	7	5,5	5,5	4	2,5	5,5	7	7	4	5,5	7	7	5,5	7	7	7	5,5	5,5	5,5	7	7	7	5,5	7	4	5,5	7	7	7	7	7	7	5,5	7	5,5	7	4	2,5	5,5	2,5	2,5	1	2,5	4	2,5
2	5,5	5,5	5,5	7	5,5	7	5,5	4	4	5,5	5,5	7	4	4	7	5,5	4	5,5	2,5	4	5,5	7	5,5	5,5	5,5	4	7	5,5	5,5	5,5	5,5	7	7	5,5	7	5,5	4	7	7	7	2,5	4	2,5	1	2,5	1	2,5	4	5,5
2	5,5	2,5	4	5,5	5,5	4	4	2,5	5,5	7	7	7	4	5,5	5,5	7	5,5	5,5	4	4	4	5,5	4	4	4	5,5	4	5,5	5,5	2,5	2,5	7	7	7	4	5,5	5,5	5,5	4	5,5	5,5	4	4	2,5	4	4	4	5,5	2,5
2	7	1	2,5	7	4	4	2,5	2,5	5,5	7	4	4	2,5	7	7	4	4	2,5	4	4	7	7	2,5	7	7	5,5	4	2,5	4	5,5	7	5,5	7	7	4	7	5,5	4	2,5	7	5,5	1	4	2,5	5,5	4	4	4	1
2	7	4	4	5,5	1	5,5	2,5	7	7	2,5	5,5	7		4	5,5	7	5,5	7	5,5	4	5,5	5,5	2,5	5,5	5,5	5,5	2,5	7	7	2,5	7		5,5	2,5	7	5,5	5,5	7	5,5	5,5	4	1	5,5	1	5,5	1	1	4	7
1	7	6	5	7	7	4	6	4	7	7	5	5	7	5	7	7	4	7	5	7	6	5	3	7	7	7	7	7	7	6	7	1	7	6	7	7	7	7	7	6	6	7	5	6	7	6	7	7	7
1	4	5	5	6	6	4	5	4	5	5	6	5	5	5	6	5	2	3	2	4	5	4	2	3	5	6	6	6	5		6	4	6	6	6	4	6	6	6	6	3	4	2	3	6	1	6	4	3
1	7	7	6	7	7	7	7	5	6	7	7	7	5		5	7	7	7	7	7	7	7	7	7	6	1	7	7	5	7	7	7	7	7	5	7	6	7	6	7	4	2	5	3	2	3	3		6
2	7	5,5	5,5	5,5	5,5	5,5	5,5	5,5	5,5	7	5,5	7	5,5	4	1	5,5	5,5	5,5	5,5	5,5	5,5	5,5	5,5	4	5,5	5,5	5,5	5,5	5,5	5,5	5,5	7	5,5	5,5	5,5	5,5	5,5	5,5	5,5	5,5	1	2,5	2,5	2,5	4	2,5	4	4	2,5
2	5,5	5,5	5,5	5,5	5,5	5,5	5,5	5,5	5,5	5,5	5,5	5,5	5,5	4	5,5	5,5	4	5,5	5,5	4	5,5	5,5	4	5,5	5,5	4	4	5,5	5,5	5,5	5,5	5,5	5,5	5,5	7	5,5	5,5	7	5,5	7	5,5	2,5	4	2,5	4	2,5	4	4	5,5
1	5	5	5	6	6	4	5	3	5	7	6	6	6	7	1	7	7	7	6	6	6	5	6	6	5	5	5	6	5	6	5	7	7	5	2	5	5	6	6	2	2	4	5	1	5	2	2	2	5
2	4	4	2,5	4	2,5	4	4	4	4	2,5	2,5	4	2,5	4	4	4	4	4	5,5	4	2,5	5,5	4	7	4	5,5	2,5	5,5	4	2,5	2,5	4	4	4	2,5	4	2,5	2,5	5,5	5,5	4	4	4	2,5	4	5,5	2,5	4	5,5
2	2,5	2,5	4	5,5	7	5,5	5,5	4	4	4	4	5,5	5,5	4	2,5	2,5	5,5	7	5,5	5,5	7	7	5,5	7	5,5	2,5	5,5	7	7	2,5	5,5	7	5,5	5,5	5,5	5,5	5,5	5,5	5,5	7	2,5	2,5	5,5	2,5	5,5	1	2,5	5,5	4
1	6	3	4	5	3	3	4	3	4	3	5	5	4	5	5	3	5	4	4	5	5	6	5	5	5	4	3	6	6	3	6	5	5	5	5	6	5	5	5	7	3	1	3	3	3	3	4	4	6
1	4	5	5	5	4	4	5	3	6	5	6	6	5	5	3	5	6	6	5	5	6	5	5	5	6	5	5	6	6	6	5	5	4	6	5	5	6	5	5	3	4	3	3	2	3	3	3	4	5
2	5,5	4	4	5,5	5,5	4	2,5	2,5	2,5	4	4	5,5	4	4	2,5	4	4	5,5	5,5	2,5	5,5	4	4	2,5	4	7	5,5	5,5	7	4	5,5	5,5	7	5,5	5,5	5,5	7	7	5,5	5,5	5,5	2,5	2,5	2,5	2,5	1	4	7	4
2	5,5	4	2,5	5,5	4	5,5	4	2,5	5,5	4	5,5	7	5,5	2,5	2,5	5,5	5,5	5,5	5,5	5,5	5,5	5,5	4	5,5		5,5	4	5,5	5,5	5,5	2,5	5,5	5,5	5,5	5,5	5,5	4	5,5	5,5	7	4	4	5,5	5,5	5,5	2,5	2,5	2,5	5,5
2	4	5,5	5,5	7	5,5	5,5	5,5	5,5	7	5,5	5,5	7	5,5	4	7	7	7	7	5,5	4	4	5,5	4	5,5	5,5	5,5	5,5	5,5	5,5	5,5	5,5	5,5	5,5	7	4	7	5,5	5,5	5,5	5,5	5,5	2,5	2,5	2,5	2,5	1	2,5	2,5	2,5
2	7	2,5	2,5	7	2,5	2,5	1	2,5	2,5	5,5	5,5	5,5	2,5	5,5	5,5	7	7	5,5	7	5,5	7	7	5,5	4		5,5	5,5	5,5	5,5	7	4	7	5,5	5,5	4	5,5	7	5,5	4	5,5	2,5	4	4	1	7	1	2,5	5,5	5,5
2	7	7	7	7	5,5	7	7	5,5	5,5	5,5	7	5,5		5,5	5,5	5,5	5,5	5,5	5,5	4	4	5,5	4	5,5	5,5	7	5,5	5,5	5,5	7	5,5		7	7	5,5	5,5	5,5	7	4	7	2,5	1	2,5	1	2,5	1	2,5	4	4
2	5,5	4	5,5	7	5,5	4	5,5	4	5,5	7	5,5	7	5,5	5,5	5,5	5,5	5,5	5,5	4	4	5,5	5,5	2,5	5,5	5,5	5,5	1	5,5	5,5	5,5	5,5	5,5	5,5	5,5	5,5	5,5	5,5	5,5	5,5	7	1	4	2,5	2,5	2,5	2,5	2,5	4	1
2	7	4	4	5,5	5,5	2,5	5,5	2,5	7	7	7	5,5	2,5	5,5	5,5	7	5,5	7	7	5,5	4	5,5	5,5	5,5	5,5	5,5	5,5	5,5	4	5,5	5,5	5,5	5,5	5,5	7	4	5,5	7	5,5	5,5	4	4	2,5	2,5	2,5	2,5	2,5	1	2,5
1	7	4	5	7	3	5	4	6	7	7	6	6	7	5	7	7	7	7	7	5	6	7	5	3	5	7	7	7	4	6	5	6	7	6	4	6	4	6	7	5	1	4	3	3	5	2	5	6	1
2	5,5	4	4	5,5	5,5	2,5	5,5	2,5	2,5	5,5	5,5	5,5		4	4	5,5	5,5	5,5	5,5	5,5	5,5	5,5	5,5	5,5	5,5	5,5	2,5	5,5	4	5,5	5,5		5,5	5,5	4	4	5,5	5,5	5,5	4	5,5	4	2,5	2,5	4	2,5	2,5	4	2,5
2	5,5	4	4	7	4	4	2,5	2,5	4	5,5	5,5	7	2,5	5,5	5,5	4	4	5,5	7	5,5	5,5	5,5	4	5,5	4	5,5	2,5	5,5	5,5	2,5	7	4	5,5	4	5,5	5,5	2,5	5,5	4	7	2,5	5,5	5,5	2,5	5,5	2,5	2,5	2,5	4
2		7	5,5	7	5,5		5,5		7	5,5	5,5	5,5	5,5		4	7		5,5	5,5	5,5	5,5	5,5	5,5	7	5,5	7	5,5	7			7	5,5	5,5	5,5	7	4	4		7	5,5	2,5	2,5			2,5
2	7	7	2,5	7	1	7	1	7	4	7	4	5,5	5,5	7	4	7	7	2,5	7	7	1	4	4	7	4	5,5	7	2,5	7	7	7	5,5	7	7	7	7	1	7	1	5,5	5,5	1	7	7	1	7	7	7	7
2	5,5	4	4	4	5,5	4	4	5,5	5,5	5,5	4	5,5		4	7	5,5	5,5	4	4	5,5	4	4	4	4	5,5	5,5	4	5,5	5,5	5,5	4		5,5	5,5	4	4	5,5	5,5	4	4	2,5	2,5	4	4	5,5	2,5	4	4	4
1	6	4	5	5	5	4	5	5	6	7	5	7	6	5	3	5	6	6	4	4	4	5	4	6	5	5	5	4	5	6	5	6	6	5	5	5	5	5	6	5	4	4	5	2	3	3	2	3	2
2	7	4	5,5	4	5,5	7	5,5	5,5	5,5	5,5	5,5	5,5	4	7	5,5	5,5	5,5	5,5	5,5	5,5	5,5	5,5	4	4	5,5	5,5	4	7	5,5	4	5,5	5,5	4	5,5	5,5	5,5	5,5	5,5	5,5	4	4	1	4	1	4	1	1	2,5	2,5
2	5,5	4	4	5,5	5,5	4	4	5,5	4	5,5	5,5	7	5,5	4	5,5	7	4	5,5	4	4	4	4	2,5	2,5	4	5,5	4	5,5	4	2,5	4	5,5	5,5	4	5,5	5,5	2,5	5,5	5,5	4	2,5	2,5	2,5	1	5,5	1	2,5	4	4
2	5,5	5,5	4	5,5	5,5	5,5	5,5	4	5,5	5,5	5,5	7		5,5	7	5,5	5,5	7	5,5	4	5,5	5,5	2,5	4	4	4	2,5	5,5	5,5	5,5	2,5		5,5	5,5	5,5	5,5	5,5	5,5	2,5	7	4	2,5	4	2,5	5,5	2,5	2,5	2,5	2,5
2	7	5,5	5,5	5,5	7	5,5	5,5	5,5	5,5	5,5	7	7		5,5	7	5,5	7	7	5,5	5,5	5,5	5,5	5,5	5,5	5,5	5,5	2,5	5,5	5,5	7	5,5		5,5	4	2,5	5,5	5,5	5,5	7	5,5	4	2,5	2,5	2,5	5,5	1	5,5	2,5	1
2	7	5,5	4	5,5	5,5	5,5	5,5	4	4	4	5,5	4		4	4	4	5,5	5,5	5,5	5,5	7	5,5	5,5	5,5	4	5,5	2,5	5,5	5,5	5,5	5,5		5,5	5,5	5,5	5,5	5,5	5,5	5,5	5,5	4	4	2,5	2,5	4	4	4	5,5	5,5
2	5,5	4	4	5,5	5,5	2,5	2,5	2,5	2,5	4	5,5	7	4	4	4	5,5	7	5,5	5,5	5,5	5,5	5,5	4	5,5	5,5	4	4	4	5,5	2,5	5,5	2,5	5,5	4	5,5	2,5	5,5	5,5	5,5	5,5	4	2,5	2,5	2,5		2,5	4	4	2,5
2	5,5	2,5	2,5	5,5	4	4	4	2,5	5,5	5,5	5,5	2,5	2,5	7	7	5,5	5,5	5,5	4	4	4	5,5	4	2,5	4	5,5	5,5	5,5	2,5	5,5	2,5	5,5	5,5	4	5,5	4	5,5	5,5	5,5	5,5	4	2,5	2,5	4	5,5	1	4		2,5
2	5,5	5,5	7	5,5	5,5	5,5	5,5	2,5	4	1	7	5,5	5,5	5,5	2,5	5,5	2,5	7	2,5	2,5	5,5	4	7	7	4	2,5	2,5	7	2,5	4	2,5	7	5,5	7	7	7	5,5	5,5	7	4	7	5,5	2,5		1	2,5	2,5	5,5	5,5
1	7	6	5	7	6	6	7	4	7	7	6	7	6	4	7	7	5	7	6	5	6	4	4	5	3	6	4	7	5	3	7	5	7	7	4	7	6	7	7	7	1	1	3	2	4	1	1	1	1
1	6	5	3	6	6	3	4	3	7	6	7	7	5	6	3	7	6	7	7	6	7	7	5	7	7	7	6	7	6	6	7	7	4	6	5	7	6	6	3	4	6	4	4	2	6	3	2	5	6
2	5,5	4	4	5,5	4	4	4	5,5	4	2,5	5,5	7	5,5	5,5	5,5	4	5,5	5,5	5,5	5,5	5,5	5,5	4	4	4	5,5	7	5,5	4	5,5	5,5	5,5	5,5	4	5,5	5,5	4	5,5	4	5,5	2,5	2,5	4	2,5	2,5	2,5	1		2,5
2	7	5,5	2,5	5,5	5,5	4	4	4	7	5,5	5,5	5,5	5,5	5,5	7	7	5,5	5,5	5,5	5,5	4	5,5	5,5	5,5	7	5,5	5,5	4	4	5,5	5,5	5,5	5,5	5,5	5,5	5,5	4	4	5,5	5,5	5,5	2,5	2,5	2,5	2,5	1	2,5	4	5,5
2	5,5	7	7	5,5	7	7	7	4	5,5	5,5	5,5	5,5		5,5	5,5	7	5,5	2,5	5,5	7	5,5	5,5	5,5	7	5,5	5,5	5,5	5,5	5,5	7	5,5		5,5	7	5,5	5,5	5,5	5,5	5,5	5,5	5,5	1	2,5	2,5	4	1	1	4	5,5
2	5,5	4	4	4	4	4	4	4	5,5	4	5,5	7	4	5,5	5,5	5,5	5,5	5,5	4	4	5,5	4	4	5,5	4	5,5	5,5	5,5	4	5,5	4	7	4	4	5,5	4	4	4	5,5	4	5,5	4	2,5	4	4	4	4	2,5	2,5
1	6	5	5	5	7	4	5	3	6	7	7	7	5	5	6	7	5	6	5	4	5	5	3	5	3	6	4	6	5	5	4	6	6	7	6	6	6	6	6	6	5	4	3	3	3	5	3	3	5
2	7	5,5	5,5	7	5,5	5,5	5,5	5,5	7	5,5	5,5	7	5,5	7	7	7	7	7	5,5	5,5	7	5,5	5,5	5,5	5,5	5,5	7	7	5,5	5,5	7	5,5	5,5	7	7	5,5	7	5,5	7	7	5,5	2,5	4	2,5	2,5	1	2,5	5,5	2,5
1	7	6	6	5	5	5	7	5	6	6	7	5	7	7	1	7	2	5	5	5	5	6	3	5	5	5	6	7	4	3	5	7	1	7	7	3	6	7	5	5	1	1	2	1	1	1	2	3	2
2	5,5	5,5	5,5	5,5	5,5	5,5	5,5	4	5,5	5,5	5,5	5,5	5,5	5,5	5,5	5,5	4	5,5	4	2,5	5,5	5,5	4	5,5	5,5	5,5	5,5	4	4	2,5	5,5	5,5	5,5	4	5,5	5,5	5,5	5,5	5,5	4	2,5	2,5	2,5	4	2,5	2,5	4	4	5,5
2	5,5	4	5,5	5,5	5,5	5,5	4	5,5	4	5,5	5,5	5,5	5,5	4	5,5	5,5	5,5	5,5	4	4	5,5	4	4	4	5,5	5,5	5,5	5,5	5,5	5,5	5,5	5,5	5,5	5,5	5,5	5,5	5,5	5,5	5,5	5,5	4	2,5	2,5	2,5	4	2,5	2,5	2,5	2,5
1	7	4	5	6	6	4	5	4	5	4	6	6	4	4	6	6	6	6	4	4	6	5	4	4	3	2	2	7	4	6	6	5	6	5	1	6	6	5	7	6	4	4	1	1	3	1	5	4	4
2	5,5	5,5	5,5	4	4	4	4	5,5	5,5	5,5	4	5,5	4	4	5,5	4	5,5	5,5	5,5	5,5	5,5	5,5	5,5	4	5,5	4	4	4	5,5	4	5,5	2,5	5,5	5,5	7	5,5	4	5,5	5,5	4	2,5	5,5	4	2,5	4	4	5,5	5,5	4
2	7	5,5	4	5,5	5,5	4	4	2,5	4	7	4	5,5		4	7	5,5	5,5	5,5	5,5	4	4	5,5	4	4	7	5,5	5,5	5,5	5,5	5,5	7		7	5,5	7	5,5	7	5,5	5,5	7	5,5	5,5	5,5	2,5	5,5	1	2,5	4	4
	7	4	4	7	5,5	4	4	4	5,5	7	5,5	5,5	5,5	5,5	4	5,5	4	5,5	2,5	4	7	7	2,5	1	7	7	5,5	5,5	7	5,5	7	1	7	7	7	7	5,5	7	5,5	7	5,5	4	4	2,5	2,5	4	2,5	5,5	2,5
2	7	5,5	5,5	7	5,5	7	5,5	4	7	7	7	4		5,5	7	7	5,5	5,5	5,5	5,5	7	5,5	4	5,5	5,5	7	5,5	5,5	2,5	7	5,5		7	7	7	7	7	7	5,5	7	2,5	1	2,5	1	2,5	1	2,5	2,5	1
2	7	7	5,5	5,5	5,5	5,5	5,5	5,5	4	7	5,5	2,5		5,5	5,5	7	2,5	5,5	5,5	5,5	4	5,5	2,5	2,5	5,5	5,5	5,5	5,5	5,5	4	5,5		7	5,5	5,5	5,5	5,5	5,5	4	5,5	2,5	1	4	2,5	5,5	1	2,5	4	5,5
2	2,5	5,5	5,5	5,5	5,5	4	5,5	5,5	5,5	5,5	5,5	5,5	5,5	4	4	5,5	5,5	5,5	5,5	5,5	5,5	7	5,5	7	5,5	5,5	2,5	5,5	4	4	5,5	5,5	5,5	5,5	5,5	5,5	5,5	5,5	5,5	5,5	2,5	2,5	2,5	5,5	4	2,5	4	4	4
2	7	4	4		5,5	4	4	2,5	5,5	7	5,5	5,5	5,5	5,5	4	5,5	5,5	5,5	5,5		5,5	5,5	5,5	5,5	2,5	5,5		5,5	5,5	5,5	2,5	5,5	5,5	5,5	5,5	5,5		5,5	5,5	5,5	2,5	4	4	2,5	4	2,5	2,5	4	4
2	5,5	5,5	2,5	5,5	5,5	5,5	5,5	5,5	5,5	5,5	5,5	5,5	5,5	5,5	5,5	5,5	5,5	5,5	5,5	5,5	5,5	5,5	5,5	5,5	5,5	5,5	5,5	5,5	5,5	5,5	5,5	5,5	2,5	5,5	5,5	5,5	5,5	5,5	5,5	5,5	5,5	2,5	2,5	2,5	2,5	2,5	5,5	5,5	2,5
2	5,5	5,5	5,5	5,5	5,5	5,5	5,5	5,5	5,5	5,5	5,5	5,5		5,5	5,5	5,5	5,5	5,5	5,5	5,5	5,5	5,5	4	4	5,5	5,5	4	5,5	5,5	7	5,5		5,5	5,5	5,5	5,5	5,5	5,5	5,5	7	4	2,5	2,5	2,5	4	1	2,5	2,5	2,5
1	6	6	6	5	5	5	6	6	5	6	6	6	6	5	5	6	5	6	6	5	6	6	4	5	6	5	4	6	5	6	5	5	6	6	6	6	6	6	6	5	3	2	4	3	5	3	3	5	3
2	2,5	2,5	2,5	5,5	5,5	4	2,5	2,5	2,5	1	4	4	4	2,5	2,5	2,5	4	5,5	4	4	5,5	5,5	5,5	4	5,5	4	4	5,5	5,5	4	2,5	5,5	4	2,5	2,5	2,5	2,5	2,5	4	5,5	4	4	5,5	2,5	4	2,5	5,5	4	7
2	5,5	7	2,5	7	5,5	7	5,5	2,5	4	7	5,5	5,5	2,5	5,5	7	2,5	5,5	5,5	5,5	7	7	7	7	7	4	7	5,5	7	5,5	5,5	5,5	5,5	1	7	1	7	7	2,5	5,5	7	7	1	2,5	7	5,5	5,5	5,5	5,5	7
2	4	4	2,5	5,5	7	5,5	4	5,5	2,5	5,5	4	5,5	4	4	5,5	5,5	2,5	4	5,5	4	4	5,5	5,5	5,5	5,5	5,5	4	5,5	5,5	4	2,5	4	5,5	4	4	4	4	5,5	2,5	4	2,5	2,5	5,5	2,5	2,5	2,5	2,5	2,5	5,5
2	5,5	5,5	4	5,5	4	4	4	2,5	5,5	5,5	5,5	7	5,5	4	7	5,5	4	5,5	4	4	5,5	5,5	2,5	2,5	7	7	2,5	7	5,5	5,5	5,5	7	5,5	5,5	5,5	5,5	5,5	5,5	2,5	5,5	2,5	2,5	2,5	2,5	2,5	2,5	4	2,5	2,5
1	7	5	6	7	6	5	5	6	6	6	6	7	5	5	5	6	5	7	6	6	7	6	5	5	5	5	3	7	5	5	5	7	5	5	3	5	2	3	5	7	3	1	1	1	2	1	3	3	3
1	7	6	5	7	7	6	6	6	5	6	6	6	5	6	7	7	5	5	5	5	6	5	5	6	5	6	3	5	6	2	5	7	5	5	3	5	6	5	5	5	3	2	5	2	1	1	1	3	2
2	7	5,5	5,5	7	7	5,5	5,5	2,5	5,5	5,5	5,5	7		5,5	5,5	5,5	7	5,5	5,5	5,5	7	5,5	5,5	7	5,5	5,5	4	5,5	7	7	5,5		5,5	4	5,5	5,5	4	5,5	5,5	7	2,5	4	2,5	2,5	1	2,5	4	4	4
2	5,5	4	4	5,5	5,5	5,5	4	4	4	4	5,5	5,5	2,5	2,5	4	2,5	5,5	5,5	5,5	5,5	5,5	5,5	4	4	5,5	5,5	2,5	5,5	5,5	4	5,5	5,5	4	5,5	5,5	2,5	2,5	5,5	2,5	2,5	2,5	2,5	2,5	2,5	2,5	2,5	2,5	5,5	5,5
2	4	4	4	4	4	4	4	4	4	4	4	4	4	4	4	4	4	4	4	4	4	4	4	4	4	4	4	4	4	4	4	4	4	4	4	4	4	4	4	4	4	4	4	4	4	4	4	4	4
2	4	5,5	5,5	5,5	7	5,5	5,5	4	7	7	5,5	7	4	5,5	5,5	5,5	7	5,5	7	4	5,5	5,5	2,5	4	7	5,5	5,5	4	5,5	5,5	5,5	5,5	5,5	2,5	2,5	7	5,5	7	5,5	2,5	2,5	2,5	2,5	2,5	2,5	2,5	4	5,5	2,5
1	7	6	6	6	7	6	6	5	7	6	7	7	7	5	7	7	6	7	6	6	6	5	6	6	6	6	4	7	5	7	7	6	4	6	6	5	5	6	7	7	5	3	5	2	5	2	4	5	5
2	4	4	4	5,5	2,5	5,5	2,5	4	5,5	4	4	5,5	5,5	4	5,5	5,5	5,5	5,5	4	4	5,5	4	4	5,5	5,5	5,5	1	5,5	5,5	5,5	5,5	5,5	4	4	4	4	5,5	4	5,5	4	4	2,5	4	2,5	5,5	2,5	4	4	2,5
2	4	4	4	4	4	5,5	4	5,5	4	2,5	4	4		4	5,5	4	5,5	5,5	4	4	4	5,5	5,5	4	2,5	5,5	5,5	5,5	4	4	2,5		5,5	5,5	4	5,5	4	4	4	4	1	4	4	4	4	4	4	4	4
1	6	3	5	6	5		3		5	6	5	7	4	5	4	5	5	3	5	6	6	6	5	5	3	5	5	6	7	3	6		5	6		4	3	5	5	7	5	5	6	3		3	6	4	6
2	5,5	5,5	5,5	5,5	5,5	7	4	5,5	4	7	5,5	5,5	4	4	5,5	7	5,5	4	5,5	4	5,5	5,5	4	4	5,5	7	4	5,5	4	4	4	7	5,5	4	7	7	4	5,5	5,5	5,5	2,5	2,5	5,5	2,5	2,5	2,5	2,5	2,5	4
2	5,5	5,5	4	5,5	5,5	5,5	5,5	4	5,5	5,5	4	5,5	5,5	5,5	4	5,5	5,5	5,5	5,5	5,5	5,5	5,5	5,5	5,5	4	5,5	5,5	4	5,5	5,5	5,5	5,5	5,5	5,5	5,5	5,5	5,5	5,5	5,5	5,5	5,5	4	5,5	2,5	2,5	2,5	2,5	2,5	2,5
2	5,5	5,5	5,5	5,5	4	5,5	5,5	5,5	5,5	5,5	5,5	5,5		5,5	5,5	5,5	5,5	5,5	5,5	4	5,5	4	5,5	5,5	5,5	5,5	4	5,5	4	2,5	5,5		5,5	5,5	2,5	5,5	5,5	4	4	5,5	5,5	2,5	2,5	2,5	2,5	2,5	4	4	4
2	7	2,5	2,5	7	5,5	4	2,5	2,5	2,5	4	5,5	7	5,5	4	4	5,5	7	4	4	4	7	5,5	4	4	2,5	5,5	4	2,5	2,5	4	4	4	2,5	2,5	4	4	4	4	5,5	5,5	5,5	1	5,5	2,5	2,5	2,5	2,5	4	4
2	5,5	5,5	5,5	5,5	5,5	5,5	5,5	4	5,5	5,5	5,5	5,5		5,5	5,5	5,5	5,5	5,5	5,5	2,5	2,5	5,5	4	2,5	7	4	5,5	5,5	4	5,5	5,5		5,5	5,5	4	5,5	5,5	5,5	5,5	4	2,5	1	2,5	1	1	1	1	2,5	2,5
1	7	6	5	5	6	6	6	3	5	6	6	6	6	5	6	6	6	7	6	6	6	6	5	6	5	5	4	6	6	5	6	6	6	6	6	5	7	5	6	7	4	2	2	3	5	2	2	4	4
2	5,5	4	4	2,5	4	4	4	4	7	2,5	7	7		5,5	5,5	7	5,5	7	7	7	7	7	4	5,5	7	7	2,5	7	7	7	7		5,5	5,5	4	5,5	5,5	5,5	7	7	5,5	4	4	4	4	4	4	4	5,5
2	7	7	5,5	5,5	7	5,5	5,5	4	5,5	7	7	7	5,5	5,5	5,5	7	7	7	5,5	5,5	5,5	5,5	4	5,5	4	5,5	7	7	5,5	7	7	7	7	7	5,5	7	7	7	7	5,5	2,5	2,5	2,5	2,5	1	1	2,5	4	1
2	5,5	5,5	2,5	5,5	5,5	2,5	5,5	2,5	7	7	7	7	5,5	5,5	7	7	5,5	7	5,5	5,5	7	5,5	2,5	5,5	5,5	5,5	5,5	7	5,5	5,5	7	5,5	7	7	5,5	7	7	5,5	7	2,5	5,5	2,5	5,5	1	2,5	2,5	1	2,5	2,5
1	7	3	4	4	2	4	4	4	4	4	5	6	6	4	3	6	6	6	7	7	7	6	6	5	5	6	6	5	5	6	6	5	7	7	6	5	6	5	7	6	6	4	2	4	2	3	1	2	4
2	7	7	5,5	5,5	7	7	7	4	5,5	7	7	7	5,5	7	5,5	7	5,5	5,5	5,5	5,5	5,5	5,5	5,5	5,5	5,5	5,5	5,5	7	7	4	4	4	7	5,5	4	5,5	7	5,5	7	5,5	4	2,5	2,5	1	2,5	1	1	5,5	2,5
1	6	1	4	7	4	4	1	3	6	4	3	5	6	7	4	5	4	5	3	7	3	3	4	3	2	4	3	5	5	4	5	3	5	2	3	5	2	5	7	3	3	4	3	2	1	3	6	5	5
2	5,5	4	5,5	5,5	5,5	5,5	5,5	4	5,5	7	5,5	5,5	5,5	4	5,5	5,5	7	5,5	5,5	4	5,5	5,5	4	4	5,5	7	5,5	5,5	4	5,5	7	7	5,5	7	4	5,5	5,5	5,5	5,5	1	5,5	4	4	2,5	4	2,5	4	4	4
2	5,5	5,5	2,5	5,5	2,5	5,5	5,5	5,5	2,5	7	7	7	2,5	2,5	7	7	5,5	5,5	5,5	4	2,5	5,5	2,5	2,5	5,5	5,5	5,5	7	7	5,5	2,5	5,5	1	5,5	7	5,5	5,5	7	5,5	1	2,5	2,5	2,5	2,5	2,5	1	2,5	1	2,5
2	7	5,5	5,5	7	5,5	7	5,5	2,5	5,5	7	5,5	5,5	5,5	5,5	7	5,5	7	5,5	7	4	5,5	5,5	5,5	7	4	5,5	2,5	5,5	7	7	7	5,5	5,5	7	5,5	5,5	5,5	7	2,5	7	5,5	2,5	4	2,5	2,5	1	1	1	2,5
1	7	5	5	7	7	5	5	4	7	4	7	7	7	4	4	7	7	7	7	7	7	7	3	7	7	7	7	7	7	7	7	7	7	7	6	7	7	6	7	6	5	3	1	1	4	1	4	5	3
2	5,5	4	4	5,5	2,5	4	4	4	2,5	2,5	5,5	5,5	4	4	5,5	5,5	4	5,5	4	5,5	5,5	4	2,5	2,5	4	5,5	5,5	5,5	5,5	5,5	5,5	4	5,5	5,5	5,5	5,5	5,5	7	5,5	5,5	2,5	2,5	2,5	2,5	2,5	2,5	2,5	4	5,5
2	4	2,5	2,5	4	1	1	1	1	5,5	5,5	4	7		4	4	5,5	2,5	4	4	4	4	4	4	5,5	2,5	7	7	7	5,5	7	7		5,5	4	5,5	4	2,5	7	7	5,5	7	5,5	7	5,5	4	5,5	5,5	4	7
	7	1	4	4	4	4	1	4	4	4	4	4	4	4	7	7	4	4	4	4	4	4	4	4	4	4	4	4	4	4	4	4	4	4	4	4	4	4	4	4	4	4	4	1	4	4	4	4	4
2	5,5	5,5	4	7	4	5,5	5,5	2,5	7	7	7	7	5,5	5,5	7	7	7	5,5	5,5	4	5,5	5,5	5,5	5,5	5,5	7	2,5	7	5,5	5,5	7	5,5	7	7	5,5	5,5	5,5	7	5,5	5,5	2,5	2,5	4	2,5	2,5	2,5	2,5	4	4
2	5,5	4	4	5,5	2,5	5,5	4	4	4	4	5,5	5,5	4	5,5	5,5	4	4	5,5	5,5	5,5	5,5	5,5	5,5	4	5,5	5,5	7	5,5	5,5	5,5	4	2,5	5,5	5,5	5,5	5,5	5,5	5,5	5,5	5,5	4	2,5	2,5	2,5	2,5	1	1	4	5,5
2	7	7	5,5	5,5	5,5	5,5	7	5,5	7	5,5	7	7	7	7	7	7	5,5	5,5	5,5	5,5	5,5	5,5	5,5	5,5	5,5	7	4	7	5,5	5,5	5,5	5,5	5,5	7	5,5	5,5	5,5	7	7	5,5	2,5	1	1	1	2,5	1	1	1	4
2	5,5	5,5	5,5	5,5	5,5	4	4	5,5	4	5,5	4	4	4	5,5	4	4	5,5	4	5,5	5,5	5,5	7	4	7	4	4	4	4	5,5	5,5	4	4	5,5	5,5	4	4	4	4	4	5,5	4	2,5	4	2,5	4	1	2,5	4	2,5
1	7	4	3	7	5	4	5	3	3	7	7	5	3	5	7	5	6	7	6	5	7	7	5	5	6	5	5	6	4	6	7	7	5	3	5	5	4	5	5	3	5	2	5	1	5	1	1	3	3
2	5,5	5,5	5,5	5,5	7	5,5	5,5	4	4	5,5	5,5	5,5	7	5,5	7	5,5	4	2,5	5,5	5,5	7	5,5	4	5,5	2,5	2,5	5,5	5,5	5,5	2,5	2,5	2,5	5,5	5,5	5,5	4	2,5	4	5,5	7	2,5	2,5	2,5	2,5	2,5	2,5	2,5	5,5	2,5
2	5,5	4	5,5	5,5	5,5	5,5	4	5,5	5,5	7	5,5	7	4	4	7	5,5	4	5,5	4	4	5,5	5,5	4	5,5	4	5,5	5,5	5,5	4	4	4	4	7	5,5	5,5	7	5,5	7	5,5	7	4	4	2,5	4	4	4	2,5	4	4
2	5,5	5,5	5,5	5,5	5,5	4	5,5	2,5	5,5	5,5	5,5	7	7	4	7	5,5	5,5	7	4	5,5	7	5,5	4	2,5	5,5	5,5	5,5	5,5	5,5	4	5,5	7	5,5	7	4	5,5	2,5	5,5	5,5	7	2,5	2,5	2,5	2,5	2,5	1	5,5	2,5	4
2	5,5	4	4	5,5	5,5	5,5	5,5	2,5	4	5,5	5,5	7	5,5	4	5,5	4	5,5	5,5	4	5,5	5,5	5,5	4	4	5,5	5,5	5,5	5,5	5,5	5,5	5,5	5,5	5,5	5,5	5,5	5,5	5,5	4	5,5	5,5	4	2,5	4	2,5	5,5	2,5	4	4	2,5
2	4	2,5	4	5,5	4	5,5	4	4	4	4	5,5	5,5	4	4	4	4	4	4	2,5	4	5,5	4	4	5,5	5,5	5,5	5,5	5,5	5,5	5,5	5,5	5,5	4	5,5	5,5	2,5	4	5,5	5,5	5,5	2,5	2,5	4	1	4	4	4	2,5	5,5
1	7	7	6	7	6	6	7	6	7	7	7	7	6	3	7	7	7	6	7	6	7	6	6	6	6	6	3	6	2	6	6	7	7	7	6	7	7	6	7	7	3	1	2	1	2	1	2	2	2
2	4	4	5,5	4	5,5	2,5	5,5	4	2,5	7	5,5	5,5	2,5	5,5	5,5	5,5	2,5	5,5	5,5	5,5	2,5	5,5	5,5	5,5	4	5,5	5,5	5,5	5,5	4	4	4	5,5	1	7	5,5	5,5	5,5	2,5	5,5	4	5,5	5,5	2,5	5,5	5,5	4	4	5,5
2	5,5	4	4	5,5	5,5	4	4	4	5,5	7	5,5	7	5,5	5,5	7	5,5	5,5	7	7	4	4	4	4	5,5	5,5	2,5	5,5	4	4	5,5	4	5,5	5,5	5,5	2,5	5,5	4	4	5,5	4	2,5	2,5	2,5	2,5	2,5	1	2,5	2,5	4
2	5,5	5,5	4	7	5,5	5,5	5,5	4	5,5	7	5,5	7	5,5	5,5	7	7	4	7	7	5,5	7	7	4	4	7	7	4	7	5,5	5,5	7	7	5,5	5,5	5,5	5,5	4	5,5	5,5	7	4	2,5	2,5	2,5	5,5	2,5	5,5	4	4
2	7	2,5	4	7	2,5	4	2,5	1	5,5	7	2,5	7	7	7	7	7	5,5	4	4	4	5,5	5,5	2,5	2,5	5,5	2,5	4	4	7	4	7	2,5	7	5,5	4	7	5,5	7	1	7	7	5,5	4	5,5	7	4	2,5	4	1
2	7	4	4	2,5	7	4	4	2,5	4	5,5	4	7	4	5,5	5,5	4	7	7	7	5,5	5,5	5,5	2,5	5,5	5,5	7	5,5	7	5,5	7	7	5,5	7	7	4	7	5,5	7	7	5,5	1	4	5,5	4	4	4	4	4	4
2	5,5	4	5,5	2,5	7	2,5	4	2,5	2,5	2,5	5,5	5,5	5,5	5,5	1	5,5	7	5,5	2,5	4	7	2,5	5,5	5,5	5,5	4	5,5	5,5	4	5,5	2,5	7	1	2,5	5,5	1	4	7	2,5	5,5	5,5	5,5	5,5	4	5,5	4	2,5	2,5	5,5
2	5,5	4	4	5,5	5,5	4	4	2,5	5,5	4	2,5	7		5,5	7	7	5,5	7	5,5	7	5,5	5,5	4	4	2,5	5,5	5,5	5,5	5,5	4	4		2,5	7	2,5	4	5,5	5,5	5,5	5,5	4	5,5	2,5	4	2,5	2,5	4	4	4
2	7	7	7	7	7	7	7	7	7	7	7	7	7	7	5,5	7	7	7	7	7	7	7	5,5	7	5,5	7	7	7	7	4	7	7	7	7	7	7	7	7	7	7	1	1	1	1	1	2,5	1	1	1
2	5,5	4	2,5	7	2,5	4	5,5	1	4	5,5	4	4	2,5	7	5,5	5,5	5,5	7	7	5,5	5,5	7	5,5	5,5	4	5,5	5,5	7	4	5,5	5,5	2,5	5,5	5,5	7	4	5,5	7	7	5,5	4	2,5	4	2,5	2,5	2,5	2,5	2,5	5,5
2	5,5	5,5	4	5,5	5,5	5,5	4	4	5,5	5,5	5,5	5,5	5,5	5,5	5,5	7	4	5,5	5,5	5,5	5,5	5,5	4	5,5	2,5	5,5	2,5	5,5	5,5	5,5	5,5	5,5	5,5	5,5	5,5	5,5	5,5	5,5	5,5	4	5,5	2,5	4	2,5	2,5	2,5	2,5	2,5	2,5
1	7	5	5	5	7	3	5	4	5,5	6	7	7	7	5	5	7	5	7	7	7	7	7	5	6	5	7	1	7	6	4	5	7	7	7	7	6	6	7	5	7	3	4	1	1	2	1	1	1	1
[truncated: 188 more columns]
