# Supplementary material for: Rediscovering Tomkins’ polarity theory: Humanism, normativism, and the psychological basis of left-right ideological conflict in the U.S. and Sweden
Source: PLoS One. 2020 Jul 31;15(7):e0236627. doi: 10.1371/journal.pone.0236627 (PMC7394437; doi:10.1371/journal.pone.0236627)
Supplement: S1 Data — This is a zip archive that contains all of the data sets in csv-format and a codebook. (ZIP) [file pone.0236627.s004.zip › Study2data.csv]

h1	h2	h3	h4	h5	h6	h7	h8	h9	h10	h11	h12	h13	h14	h15	h16	n1	n2	n3	n4	n5	n6	n7	n8	n9	n10	n11	n12	n13	n14	n15	n16	rwa1	rwa2	rwa3	rwa4	rwa5	rwa6	rwa7	rwa8	rwa9	rwa10	rwa11	rwa12	rwa13	rwa14	rwa15	sdo1	sdo2	sdo3
4	3	3	6	5	3	6	3	3	5	3	6	3	6	5	3	4	4	3	4	5	4	2	3	5	4	4	4	4	5	3	5	4	5	5	5	4	4	5	5	5	4	3	4	5	3	6	5	6	4
5	4	2	5	4	5	4	4	3	5	5	4	5	4	3	5	5	5	4	3	5	4	5	4	4	5	3	4	4	5	3	4	5	4	5	4	3	5	4	3	3	4	5	5	5	3	5	5	5	3
6	7	7	6	5	6	6	7	6	7	5	6	3	3	5	4	7	5	4	3	7	6	7	6	3	7	7	6	7	6	5	6	6	6	7	7	6	6	7	5	7	7	7	5	3	6	7	7	5	6
3	4	4	3	6	6	6	4	5	6	6	4	5	4	6	5	6	4	3	2	5	5	6	2	6	4	5	4	4	5	4	5	7	1	7	1	3	2	1	1	6	1	7	7	1	7	1	6	1	1
4	4	3	3	4	3	5	4	5	3	4	3	5	4	5	4	4	4	3	4	3	3	4	3	4	4	4	5	5	4	2	4	3	5	6	5	3	4	5	4	3	5	4	3	4	4	4	5	4	5
7	7	7	7	7	7	7	7	7	7	7	7	7	7	7	7	7	7	7	1	7	7	7	1	7	7	7	7	7	7	7	4	7	4	4	7	7	7	7	7	7	7	7	7	7	7	7	7	1	7
6	5	3	5	2	5	6	3	5	5	5	6	5	5	5	6	6	3	3	5	3	5	3	5	2	6	6	5	5	6	5	5	3	2	2	5	3	3	3	3	3	5	2	2	2	3	5	2	2	5
5	3	4	5	4	3	4	4	3	4	4	3	4	3	4	4	3	3	3	5	4	3	4	4	3	4	5	5	3	2	4	2	5	3	3	5	4	2	4	5	2	2	5	5	5	3	5	4	5	3
5	7	5	4	7	6	6	5	6	5	5	4	5	4	4	5	6	5	4	5	6	5	5	7	7	4	6	5	6	6	7	6	5	5	5	5	5	5	5	5	6	6	6	6	6	4	6	6	6	5
7	6	7	5	7	7	7	7	5	7	7	5	7	7	4	7	2	2	1	2	7	5	4	7	4	2	7	1	4	7	3	6	7	6	7	4	7	5	7	1	7	1	7	7	2	7	7	7	1	1
7	7	3	7	7	7	4	5	7	7	6	5	6	5	7	6	6	5	2	1	1	1	6	6	7	5	5	2	7	2	1	5	5	2	2	7	5	5	6	2	5	6	6	6	6	5	6	5	2	2
4	3	5	5	3	4	2	5	3	4	5	6	3	5	5	3	4	6	3	5	5	2	4	3	6	2	4	3	4	5	4	2	3	3	5	3	5	4	3	5	3	6	4	2	3	4	5	4	5	4
2	3	2	4	4	4	6	5	2	4	6	1	3	5	7	3	4	2	2	4	5	3	3	4	6	4	4	1	4	4	2	5	4	3	5	3	3	2	2	6	5	2	5	2	2	5	4	4	5	2
6	7	6	5	6	7	7	6	5	7	5	6	5	6	5	6	5	6	5	3	3	5	6	2	5	3	6	1	1	3	2	6	7	1	7	1	2	5	7	1	7	1	7	7	1	7	1	6	1	5
5	4	4	4	5	5	5	5	5	5	5	5	4	5	5	4	4	4	5	5	5	5	5	5	4	5	5	4	4	5	5	4	5	5	5	5	5	4	5	5	5	5	5	5	5	4	5	5	5	5
4	4	7	1	7	7	6	5	1	6	4	4	5	6	1	7	4	6	6	7	6	2	7	4	4	4	7	1	1	7	7	7	1	1	7	1	1	1	6	1	7	1	6	7	1	7	1	7	2	3
																	4															6	2	6	1	3	2	7	1	6	1	6	7	3	6	5	6	2	3
5	5	4	4	4	4	4	4	4	4	3	4	4	4	4	6	6	4	5	4	4	2	5	4	4	5	4	4	4	4	3	4	5	4	5	5	5	4	5	3	4	4	5	5	2	4	4	5	2	2
7	7	5	6	6	5	3	5	6	5	5	5	5	4	6	6	5	4	5	1	5	2	6	3	6	6	7	4	5	1	1	6	5	5	4	5	5	5	5	2	6	4	6	4	5	6	5	6	2	1
6	6	1	5	6	7	6	7	5	7	5	4	5	6	5	7	5	1	4	1	7	1	7	1	6	4	7	1	3	5	1	7	7	1	7	1	3	4	7	1	7	1	7	7	1	7	2	7	1	1
3	5	4	4	5	3	5	4	2	6	2	5	3	3	4	5	3	3	7	5	6	7	7	3	5	7	7	3	3	5	4	7	6	2	7	3	4	2	6	1	5	1	6	7	2	7	2	7	2	4
4	4	4	4	4	4	4	4	4	4	4	4	4	4	4	4	4	4	4	4	4	4	4	4	4	4	4	4	4	4	4	4	3	5	4	4	5	5	3	1	6	1	5	4	1	5	3	3	3	2
5	7	6	6	5	5	5	5	4	2	1	4	1	1	5	6	1	6	7	2	7	1	5	2	4	7	4	4	5	2	1	4	7	1	6	1	5	4	6	1	4	1	4	7	5	7	1	7	4	1
3	7	5	3	6	6	3	3	2	6	5	1	6	5	3	5	3	2	3	6	2	3	4	2	6	5	5	2	3	6	5	4	7	1	6	1	2	1	7	1	5	1	4	7	2	7	1	7	1	1
7	7	5	7	6	7	6	6	7	6	2	5	6	6	7	6	4	4	4	2	2	2	7	1	4	2	4	2	4	1	1	2	6	2	6	2	4	2	7	2	6	2	6	6	4	4	3	7	1	1
4	3	3	5	5	3	2	5	4	3	5	5	6	5	5	6	5	3	5	5	3	5	5	5	3	5	5	3	5	5	4	6	4	4	4	4	6	4	5	1	6	5	3	7	6	7	4	4	4	6
7	5	2	1	7	5	2	1	3	1	3	1	6	6	2	1	3	5	5	3	3	5	4	2	5	6	5	1	5	1	1	1	1	1	1	4	1	1	1	1	4	6	1	1	6	3	7	1	6	2
4	5	5	3	3	5	3	3	4	4	5	3	5	3	5	3	3	5	3	5	5	4	3	4	4	3	4	4	3	4	5	3	3	4	3	5	4	4	3	3	4	3	5	4	3	4	3	3	5	3
4	4	3	4	5	5	3	3	4	4	5	4	5	4	3	4	4	5	4	4	4	5	4	4	5	3	4	4	7	4	4	4	5	5	4	7	5	5	3	4	5	5	3	4	6	4	5	3	4	5
6	7	6	1	6	7	5	7	6	7	7	7	7	7	1	7	6	7	1	2	5	1	6	1	7	6	7	5	6	1	7	7	1	7	1	7	7	6	1	1	1	7	1	5	7	5	7	1	1	1
7	7	1	3	7	2	5	2	7	5	1	1	5	5	3	3	5	1	5	4	7	5	5	1	5	7	7	1	6	1	7	5	3	4	1	5	4	4	1	1	1	4	1	2	7	7	5	4	1	1
7	7	5	6	6	5	5	6	6	5	5	6	6	7	6	6	2	5	3	2	5	2	6	2	2	5	5	5	3	2	2	5	7	1	7	1	2	1	7	2	6	1	7	7	2	6	1	7	1	1
7	7	1	6	6	6	5	6	5	6	5	3	6	6	6	6	6	2	5	3	5	3	7	1	6	5	7	2	5	2	2	7	7	1	7	1	1	1	7	1	7	1	7	7	2	7	1	7	1	1
6	5	3	6	4	5	5	6	4	5	3	4	5	5	7	5	5	5	5	3	7	1	6	1	4	5	6	1	5	4	1	5	6	2	4	4	3	2	5	1	6	1	6	7	3	7	1	7	1	1
1	6	7	1	7	6	5	4	4	2	4	6	7	7	3	6	2	4	1	6	1	4	1	7	1	1	4	1	6	4	5	4	7	1	7	1	1	1	6	1	4	1	7	7	1	7	1	7	1	1
6	7	7	6	7	7	6	2	6	7	5	5	6	5	6	7	5	2	6	2	7	2	7	2	6	6	6	5	2	1	1	6	7	2	6	1	3	5	7	1	6	1	6	7	1	7	2	7	1	1
7	7	4	4	7	6	4	4	5	5	4	6	7	5	4	7	4	6	5	4	5	3	5	4	5	4	6	2	4	4	4	6	5	4	4	4	4	4	4	1	5	4	4	7	4	6	2	7	4	1
7	6	6	6	6	7	6	7	6	7	7	5	5	6	6	7	5	6	4	5	2	5	6	5	5	4	5	1	5	4	3	6	7	2	7	4	4	4	7	1	6	1	6	7	1	7	2	6	1	1
6	6	7	4	5	6	4	4	6	7	5	5	5	5	4	6	3	3	6	2	5	3	6	3	2	5	3	4	2	2	2	4	7	1	7	1	1	1	7	1	7	1	7	7	1	6	1	7	1	1
5	4	5	3	6	6	4	5	4	6	6	4	5	5	3	4	6	4	5	6	6	5	6	4	5	6	6	4	5	4	5	5	4	5	2	5	4	5	4	1	4	6	3	5	5	7	5	5	4	3
7	7	4	3	5	6	4	4	6	6	3	5	5	4	3	7	5	5	7	6	6	5	4	3	6	5	5	5	5	1	7	6	6	3	7	5	5	5	4	5	5	1	6	5	2	3	4	6	2	2
4	5	6	6	5	6	5	5	6	5	6	5	5	5	6	5	6	5	3	5	6	6	5	5	5	5	5	3	5	6	6	3	5	3	3	6	6	5	5	5	6	3	5	6	5	5	5	6	4	5
1	4	4	4	4	6	1	4	1	4	4	1	4	4	4	4	7	4	4	4	4	4	1	7	4	4	4	4	4	7	4	4	4	4	7	4	4	1	4	1	4	1	4	4	4	7	4	4	7	7
5	6	4	2	6	6	6	3	5	6	5	5	5	5	3	5	6	6	3	6	5	6	5	3	6	5	5	5	6	3	6	5	4	4	2	6	4	4	3	2	3	6	4	4	7	6	4	6	2	2
2	3	4	3	5	5	4	3	4	3	5	3	5	4	4	5	4	4	5	5	5	5	5	2	4	5	2	5	2	5	3	3	3	5	5	5	4	3	3	5	4	3	2	5	5	5	3	5	2	3
7	7	4	6	5	5	5	1	7	4	1	4	7	7	6	6	4	3	4	3	5	3	4	2	3	5	1	1	3	1	1	4	4	2	2	4	5	4	4	1	4	1	5	4	4	7	3	7	1	1
6	6	5	7	7	6	6	5	5	6	6	6	7	6	7	4	6	7	6	1	6	6	6	6	5	3	5	6	5	6	2	6	5	5	6	7	6	6	6	5	6	6	5	6	5	6	7	4	7	5
5	5	3	5	4	5	5	5	5	5	5	5	5	5	5	5	5	4	4	3	4	3	5	5	5	4	5	4	5	5	4	5	5	4	3	4	5	4	5	4	4	5	4	4	5	4	5	5	4	4
4	5	6	6	5	4	4	4	4	4	4	3	2	4	3	5	4	4	3	5	3	4	5	4	3	3	3	4	6	4	6	5	4	4	3	4	4	3	4	2	4	4	5	3	4	4	4	5	4	4
5	6	5	3	6	5	5	6	5	5	3	5	6	5	5	7	5	6	5	5	6	2	3	4	7	6	6	1	7	2	2	5	7	3	7	6	4	5	7	1	5	1	6	6	1	6	3	5	1	6
7	7	7	3	7	7	4	7	7	5	6	7	5	3	2	7	7	3	7	2	2	2	7	4	7	7	5	3	6	1	4	7	6	7	1	7	7	7	1	1	1	7	1	7	7	5	7	4	2	7
7	7	3	7	7	7	7	4	7	6	7	6	7	4	7	7	7	7	3	4	5	6	4	7	4	7	5	4	4	7	4	7	5	7	5	6	7	7	6	5	5	7	4	6	7	5	4	7	6	5
4	4	4	3	5	5	4	5	5	5	3	4	5	5	4	4	5	4	4	5	4	3	5	5	5	5	4	5	5	6	6	5	6	4	5	6	5	5	5	5	5	5	6	4	5	4	4	4	5	5
7	6	4	1	6	6	6	2	5	5	4	6	4	5	2	5	5	5	4	5	5	3	5	2	6	4	6	4	5	2	5	4	4	4	1	4	5	4	6	1	5	5	2	3	5	7	3	6	1	2
4	6	6	6	6	4	5	2	7	6	6	6	6	6	6	6	6	4	6	4	2	3	6	5	6	5	3	3	7	2	3	6	7	6	1	6	7	6	4	6	7	7	5	7	6	1	7	5	4	1
6	6	2	6	6	6	6	6	7	6	6	6	7	6	7	7	5	3	3	2	2	2	7	2	3	1	5	1	2	7	1	6	3	1	5	2	3	3	5	2	5	3	5	5	3	6	3	5	1	1
7	7	3	7	5	7	2	3	7	7	3	3	5	3	5	3	7	6	6	1	5	1	6	2	6	5	7	3	6	1	1	7	1	7	1	7	7	5	1	5	1	7	3	3	7	1	5	1	7	5
4	5	4	5	4	4	5	5	5	6	5	5	5	4	5	5	5	5	5	5	4	4	3	5	3	5	4	5	4	5	5	5	4	5	5	4	6	5	5	5	4	5	5	4	5	4	5	5	5	6
6	6	6	5	6	6	6	5	6	6	6	5	6	7	5	6	6	5	6	6	6	6	6	6	6	5	5	5	5	6	5	6	5	5	1	6	5	5	5	4	6	4	5	4	5	5	5	6	5	5
5	6	7	3	6	7	7	7	5	6	5	5	3	2	5	6	2	3	7	3	6	2	7	1	1	5	7	6	1	6	5	7	6	1	7	2	1	1	7	1	5	1	6	7	1	7	1	7	1	1
5	4	5	4	4	4	4	4	4	4	5	5	4	4	3	3	3	5	4	3	4	4	3	5	5	4	3	4	5	5	5	4	4	5	3	4	4	3	5	4	4	3	4	5	5	5	4	4	3	5
6	6	3	6	5	5	6	5	5	5	5	6	6	5	5	5	4	3	4	3	3	2	5	5	5	5	3	2	5	3	3	3	3	5	2	5	5	5	4	3	4	3	3	4	6	3	3	5	3	2
3	5	4	5	4	7	6	4	3	6	4	5	5	5	3	5	6	4	5	4	5	3	5	4	5	3	5	4	4	6	5	6	4	5	4	4	4	4	6	3	5	1	5	4	3	5	4	4	4	6
7	7	7	6	7	6	6	4	7	7	7	7	6	7	5	7	5	3	6	3	4	1	6	3	6	7	5	4	5	2	2	5	7	5	1	4	4	7	6	6	1	4	3	5	5	2	4	7	4	1
4	6	7	2	5	6	3	4	4	7	6	4	7	6	4	6	6	5	2	5	1	4	7	1	3	5	5	1	3	1	3	5	4	1	7	1	1	4	7	1	6	1	4	5	1	7	1	6	1	1
7	5	5	5	6	5	3	4	6	5	2	3	7	7	5	4	6	6	5	5	6	3	5	4	4	5	3	3	3	1	3	5	2	5	5	3	5	5	7	1	3	1	5	5	2	6	2	7	1	2
5	2	1	4	3	1	2	7	4	4	5	3	5	2	5	3	6	4	6	5	5	3	3	7	6	1	6	3	2	4	1	3	5	7	3	6	6	4	6	5	5	4	2	4	7	6	1	3	4	1
6	5	2	6	5	5	6	5	5	5	5	5	5	5	5	5	6	6	6	5	6	5	5	5	6	5	5	5	6	4	3	5	5	5	4	4	5	5	5	2	4	2	5	5	6	3	6	5	3	4
7	7	6	6	7	5	5	2	6	7	7	5	5	5	5	4	4	3	4	1	5	5	4	1	4	3	7	3	3	1	3	5	7	7	7	1	3	4	7	1	7	1	5	6	1	7	1	7	1	2
5	5	4	6	7	4	5	1	4	6	2	1	7	3	5	2	4	5	3	4	2	6	4	7	4	5	3	5	4	4	4	6	4	4	5	4	4	1	7	6	6	2	5	2	4	7	4	1	1	4
4	6	5	5	3	5	3	5	1	4	2	2	2	3	5	5	5	3	4	5	5	4	5	2	4	4	6	4	5	2	1	5	4	4	4	1	4	3	4	4	3	4	7	3	2	3	5	4	4	4
3	3	3	3	3	3	3	4	3	3	3	3	3	3	3	4	3	3	3	4	3	3	3	3	3	4	3	3	3	3	4	3	3	3	3	3	3	4	3	4	4	4	4	4	4	4	4	4	4	3
7	4	7	5	5	7	7	6	5	7	5	5	7	5	5	7	7	3	5	3	5	3	7	6	4	7	7	3	5	3	2	7	7	3	7	3	3	5	5	1	5	1	5	7	3	7	1	5	1	3
7	7	5	7	7	7	5	5	7	7	5	5	6	6	7	5	5	1	1	1	2	1	5	1	3	1	6	2	5	1	1	3	6	2	1	3	1	3	6	1	3	7	6	6	3	7	1	7	1	1
6	6	5	7	1	5	5	6	5	3	7	3	7	7	7	7	5	5	2	1	5	1	6	2	2	3	6	1	7	2	1	5	7	1	7	6	2	5	7	1	1	1	7	7	2	7	2	1	2	1
6	5	5	4	6	5	6	5	4	5	5	6	5	5	6	5	5	4	5	6	5	6	4	5	5	6	5	4	6	5	4	4	4	6	5	6	5	5	5	5	5	4	5	4	6	5	5	6	5	6
7	7	7	2	7	7	2	7	4	7	7	1	7	7	4	3	7	1	2	2	1	3	3	2	7	2	6	2	7	4	3	4	2	3	1	7	6	4	1	5	1	6	4	1	7	3	6	7	1	1
7	6	4	5	7	5	5	3	4	6	6	5	7	6	6	5	5	2	5	1	5	1	4	1	6	6	4	2	5	1	2	5	4	4	2	6	5	3	5	2	2	3	4	4	5	5	4	5	1	1
7	7	4	4	7	7	7	4	7	7	7	5	4	4	4	4	7	4	4	4	4	4	4	1	4	4	5	2	4	1	4	4	4	4	4	4	4	4	4	4	4	4	4	4	6	4	4	7	1	1
7	5	1	4	5	5	7	7	4	7	7	1	7	7	3	5	5	7	1	4	7	4	7	7	7	4	7	3	6	7	4	7	7	7	4	1	7	7	3	4	3	4	7	5	5	7	7	7	3	2
7	7	7	6	7	7	7	6	6	7	7	5	7	5	5	7	6	6	5	2	5	3	5	7	4	5	6	1	6	4	4	5	3	3	7	5	1	3	1	1	1	4	7	7	1	7	1	7	1	1
6	6	6	5	6	6	5	5	6	6	5	3	5	4	5	4	4	3	5	3	4	2	6	2	2	5	6	3	3	3	4	5	6	2	7	1	2	2	6	2	6	1	6	6	1	6	1	6	1	2
5	5	3	4	5	4	4	5	5	4	4	5	5	4	4	5	3	3	4	4	3	4	4	5	4	3	4	5	5	4	4	3	3	5	5	4	3	3	4	3	5	5	5	4	5	4	4	5	4	5
7	6	5	6	6	6	3	3	3	4	4	2	5	5	5	5	5	3	5	1	5	1	4	2	5	5	6	3	3	2	2	5	3	4	1	2	1	5	4	2	5	5	4	4	4	2	4	6	1	1
7	7	7	6	6	7	6	6	4	6	5	2	6	5	5	5	5	2	7	4	4	1	7	1	5	6	6	4	1	1	4	7	4	1	4	1	6	5	1	1	6	6	4	4	4	7	1	7	1	1
5	6	6	5	5	6	6	5	6	5	5	3	5	6	5	6	6	3	6	2	6	5	5	5	6	6	6	6	5	2	6	6	6	5	6	5	6	5	5	6	5	2	6	6	3	6	6	6	2	3
5	7	6	2	6	7	3	6	5	7	5	7	6	6	2	7	6	2	3	5	7	7	4	3	7	6	4	3	7	2	7	7	5	5	7	3	5	3	7	3	3	1	5	7	1	6	3	5	3	6
7	6	5	6	7	7	3	6	7	6	7	3	6	6	6	7	4	2	5	3	5	3	5	2	3	3	7	2	5	2	1	6	7	1	5	2	1	1	6	1	4	1	6	6	5	7	1	7	1	1
7	7	5	5	7	6	3	6	7	5	3	2	5	5	5	5	3	3	2	2	5	3	6	2	5	5	7	2	5	2	2	6	6	5	1	6	7	5	6	2	5	7	5	5	7	4	3	7	1	1
7	7	2	6	6	7	7	7	7	7	7	6	7	5	5	6	7	1	7	5	7	3	6	7	6	3	7	6	7	7	5	7	2	7	1	7	7	7	7	5	1	7	7	1	7	5	7	7	7	2
6	7	3	6	5	5	2	5	6	4	5	6	5	5	6	6	2	5	5	2	7	2	6	2	5	5	5	2	6	2	2	5	6	2	5	5	5	6	5	2	5	1	3	5	5	6	5	6	1	1
6	6	6	5	5	6	6	5	6	6	5	5	6	5	5	6	5	5	5	5	3	4	6	3	5	5	5	3	6	3	3	5	4	3	4	4	3	5	5	3	4	5	5	5	5	5	5	5	2	2
4	4	4	4	6	3	3	4	5	5	4	4	4	5	3	4	4	4	5	5	5	4	5	4	5	4	4	4	4	5	5	5	4	5	4	5	4	4	5	4	4	5	3	5	4	4	5	4	5	3
7	4	4	4	7	7	2	4	4	7	5	1	6	5	4	6	5	4	7	3	7	4	7	4	4	7	7	4	4	4	4	7	7	1	7	4	1	3	7	1	4	1	3	7	1	7	1	7	1	1
6	5	1	5	7	7	6	6	7	7	7	7	7	6	7	7	7	6	2	2	5	6	6	5	7	7	7	6	6	6	2	7	6	2	6	7	6	6	6	7	3	7	5	7	5	5	6	2	2	2
6	4	4	4	4	6	4	4	4	4	4	6	6	4	4	4	4	4	4	4	4	4	4	4	6	6	4	4	4	4	4	4	4	4	4	4	4	5	4	4	5	4	5	4	4	4	4	4	4	5
7	7	7	5	7	7	7	4	7	4	7	7	7	7	5	7	3	2	3	5	2	5	7	1	1	5	7	1	3	1	2	5	7	1	7	1	1	1	1	1	5	1	7	7	1	7	1	7	1	1
7	7	5	3	6	6	5	3	6	5	6	3	5	4	3	5	5	4	6	3	6	2	5	3	6	7	7	1	5	1	6	5	5	5	1	5	3	5	5	1	5	7	3	5	6	5	4	7	1	1
7	6	7	4	5	6	6	7	7	7	6	7	6	6	5	7	2	7	6	6	5	5	6	2	5	5	6	1	5	1	4	5	7	1	7	1	5	5	7	1	5	1	7	7	2	7	3	6	2	4
6	7	5	5	6	7	6	4	6	7	5	6	7	5	5	6	7	6	4	5	7	5	6	5	6	6	4	5	5	4	5	6	4	5	1	5	6	5	2	2	6	4	4	3	5	4	6	6	4	5
7	6	4	4	6	6	6	4	5	6	2	1	5	5	4	1	7	4	5	2	1	2	4	2	7	6	6	4	6	2	5	6	1	7	1	7	4	7	1	3	3	7	3	1	7	1	7	7	1	1
7	7	7	3	7	7	7	7	2	7	3	3	6	4	3	7	3	3	5	6	2	3	7	7	1	4	6	4	1	1	4	5	7	4	5	1	2	4	6	1	4	1	5	7	2	7	1	7	1	2
7	5	6	5	5	5	5	3	3	5	3	7	7	3	7	5	3	3	2	3	3	3	4	6	2	7	5	3	2	2	1	4	7	4	3	4	5	7	6	1	5	1	7	5	5	5	2	7	1	1
7	6	6	6	6	6	6	4	6	6	6	5	7	6	6	6	5	6	2	4	6	3	5	4	6	6	6	4	4	3	3	3	6	5	5	5	5	5	6	4	4	3	5	5	4	4	5	6	3	4
6	7	6	4	6	6	6	6	4	5	5	6	5	5	5	6	7	2	3	6	2	6	5	7	6	4	7	3	6	2	4	5	5	3	4	5	5	4	6	1	4	4	5	6	5	6	3	7	1	1
5	6	7	2	6	6	4	6	1	7	7	4	5	6	1	5	4	3	1	6	7	6	7	6	2	2	7	3	7	4	7	5	7	1	7	1	1	4	7	1	5	1	6	7	1	7	1	7	1	1
7	5	4	1	6	5	7	5	6	5	5	6	5	4	3	6	7	6	7	4	6	3	4	7	6	6	7	4	7	2	4	5	4	7	1	7	4	4	3	2	2	7	2	2	7	4	6	4	4	1
6	6	5	4	6	6	6	4	6	6	6	6	6	4	4	6	5	4	4	2	2	3	4	4	5	4	5	2	4	2	4	4	2	4	2	6	6	5	4	2	4	6	4	4	6	6	6	6	2	4
5	5	5	5	5	5	4	4	5	5	5	5	5	5	4	5	5	6	4	4	5	3	5	4	5	5	5	3	5	5	4	5	4	5	3	6	4	5	4	5	4	4	5	6	4	3	4	5	4	3
7	4	4	5	2	4	4	2	3	7	6	6	5	4	6	7	4	7	4	4	2	3	4	4	5	6	4	4	4	5	2	4	6	2	5	6	3	2	6	5	2	2	2	2	5	3	7	5	6	1
7	7	5	7	5	5	1	7	7	7	7	1	7	7	7	7	6	5	1	5	3	2	5	1	2	1	7	2	5	1	1	4	1	1	1	6	1	1	7	7	5	1	7	7	4	1	1	7	1	1
5	6	5	5	5	5	5	5	5	5	5	5	5	5	5	5	4	3	5	3	4	3	5	5	4	3	5	3	5	3	3	5	5	3	4	5	5	3	5	4	5	6	5	5	5	4	5	5	3	3
7	6	2	6	6	7	5	4	6	7	6	2	7	6	5	7	6	6	5	5	2	6	6	5	7	5	7	3	7	6	4	6	2	6	3	7	6	6	4	1	2	3	5	5	7	4	6	7	2	2
6	4	4	2	6	6	5	6	4	5	5	6	5	6	4	6	6	4	6	5	5	6	3	4	4	6	6	4	3	4	5	5	5	6	4	5	4	4	4	3	4	4	7	4	5	5	6	4	4	5
6	5	3	4	6	6	6	5	5	7	5	1	7	5	4	6	6	4	3	4	3	3	2	3	6	3	5	3	5	3	2	3	3	6	3	6	7	4	4	1	3	2	3	5	3	6	6	5	3	4
7	7	2	6	7	7	1	7	6	7	4	6	7	7	6	6	4	1	5	1	5	1	4	6	3	7	7	1	3	1	1	7	7	1	7	1	1	1	7	1	6	1	6	7	1	7	1	7	1	1
7	7	4	6	6	5	6	3	6	6	6	5	6	5	6	7	6	4	4	3	3	5	6	3	4	4	5	1	4	2	4	4	6	5	1	6	5	6	7	1	4	7	4	4	7	5	5	6	2	2
3	3	6	3	5	5	2	2	1	1	4	3	5	5	2	4	5	3	4	3	3	3	5	2	5	3	5	6	5	1	5	5	5	2	1	4	2	1	4	1	3	4	2	5	3	5	2	3	1	2
6	6	3	6	5	6	3	3	5	5	3	3	5	5	5	5	5	5	3	5	3	3	3	3	6	5	5	3	3	3	4	5	5	3	5	3	5	3	6	2	4	3	5	5	5	6	3	6	1	3
7	7	3	3	6	6	6	5	6	7	6	4	5	5	4	6	7	3	3	3	4	2	6	3	6	5	6	2	5	3	5	6	7	3	6	5	3	2	6	2	3	1	6	5	4	6	4	7	3	4
4	3	2	5	4	5	5	5	5	5	5	4	4	4	4	4	5	6	6	4	3	6	5	6	5	3	5	3	6	6	3	6	5	3	4	5	6	3	5	5	3	5	4	5	5	6	4	4	4	4
5	3	6	5	4	5	3	4	6	5	6	5	4	6	5	5	4	6	5	4	5	5	4	4	6	5	6	5	5	6	4	6	5	6	4	5	5	4	4	4	5	6	4	5	4	5	5	6	4	4
6	6	3	6	6	6	6	5	7	6	6	5	6	5	6	7	6	3	5	2	5	2	5	3	6	5	6	3	6	1	1	5	5	5	1	6	6	6	3	3	3	6	4	2	7	5	5	6	2	2
5	3	7	5	7	6	6	7	3	5	7	2	6	5	5	5	3	1	2	2	7	3	7	7	5	5	7	3	7	3	4	5	7	3	5	7	7	7	7	1	5	1	1	7	5	4	3	7	2	5
6	5	6	2	4	6	3	7	6	6	3	2	4	3	2	4	5	3	7	7	6	7	6	6	5	7	6	2	5	3	6	7	2	3	4	3	5	3	5	1	3	1	5	6	4	5	3	5	4	4
5	6	6	3	6	7	7	7	2	5	3	5	6	6	5	7	7	2	3	3	6	2	6	5	5	6	7	1	2	3	5	6	7	3	7	2	5	5	7	1	5	1	6	7	1	1	4	4	1	5
5	4	3	5	5	5	5	4	3	5	4	4	4	3	4	5	5	3	4	5	4	4	4	5	6	4	4	4	5	4	4	4		4	5	5	5		4	3	3	2	5	4	4	4	5	4	4	4
4	4	2	4	3	2	3	4	3	3	5	3	4	4	3	4	4	3	4	3	4	4	5	4	5	4	3	4	5	4	4	3	3	3	4	4	2	5	4	5	4	3	4	2	2	4	3	3	3	5
6	6	6	4	7	7	5	5	6	5	5	2	6	5	3	6	5	2	6	6	5	3	5	5	4	6	6	2	3	2	7	6	7	2	7	2	2	2	7	1	4	1	5	6	2	6	2	7	1	1
7	7	1	7	7	7	7	6	7	6	7	6	7	7	7	7	6	4	7	7	7	7	7	7	5	7	7	2	6	7	7	7	7	7	1	7	7	7	6	6	7	6	7	7	7	7	7	7	7	7
7	4	6	5	6	6	6	7	6	7	5	2	6	5	6	5	5	5	4	3	6	3	6	6	5	6	7	3	2	2	1	5	6	1	6	4	2	4	7	1	5	1	7	7	1	6	2	7	1	2
7	7	5	6	5	5	5	6	5	3	5	5	7	7	6	5	3	3	5	2	5	2	4	2	2	5	7	1	3	2	1	4	7	2	7	1	4	1	7	1	6	1	6	7	1	7	1	7	1	1
5	5	3	5	5	5	5	3	4	5	5	5	4	5	5	5	5	4	3	3	3	4	5	3	3	4	5	5	5	3	2	5	3	4	1	5	5	5	5	4	4	5	4	4	6	4	3	5	1	3
6	6	3	5	6	5	6	5	6	6	4	5	5	4	5	5	4	2	4	3	4	4	5	4	5	3	6	2	7	3	2	4	4	4	4	5	4	3	6	3	4	1	5	4	6	7	3	6	1	1
6	5	4	5	5	6	5	5	6	4	5	5	4	4	5	5	6	2	5	2	4	3	5	5	5	5	6	2	4	2	3	4	4	5	2	6	6	6	5	4	3	3	5	4	4	4	4	5	2	3
7	5	3	6	3	7	5	5	4	5	5	5	5	4	5	5	7	7	5	5	7	3	7	7	6	5	6	2	7	4	2	7	7	6	1	6	2	6	3	1	3	1	7	7	5	7	1	7	1	2
7	6	6	6	6	6	1	5	2	6	6	2	5	5	2	2	3	3	1	5	3	1	5	6	5	5	6	2	1	5	2	5	2	2	2	2	2	2	6	2	6	1	5	7	2	7	2	6	2	6
7	5	5	6	6	5	3	4	6	6	7	4	6	5	5	6	5	5	3	2	5	4	6	6	7	5	7	4	4	3	2	4	7	5	6	4	7	5	5	3	5	3	4	7	3	5	4	5	4	3
7	7	1	7	5	7	7	4	6	6	7	7	7	6	5	7	7	6	3	6	7	2	7	5	6	5	7	2	6	2	1	6	5	5	4	6	6	7	5	6	5	7	6	6	7	2	3	6	2	1
6	6	6	5	4	5	5	5	3	6	5	5	6	5	5	4	2	4	5	3	4	3	6	4	4	4	6	6	6	5	4	5	7	4	7	6	6	3	4	7	5	4	7	7	6	7	3	6	7	5
7	7	1	6	7	7	7	6	7	7	7	6	7	7	7	7	4	4	1	1	1	1	1	1	5	7	6	1	6	6	4	1	6	1	1	7	1	5	1	7	6	7	7	5	6	1	6	7	2	1
5	4	4	6	4	5	5	6	3	5	4	3	6	3	4	4	3	6	3	2	6	3	6	6	6	3	6	4	4	5	6	4	5	5	3	2	4	3	5	4	3	3	5	4	3	6	5	5	6	6
7	6	4	6	6	6	6	5	7	6	5	6	6	6	6	5	4	4	3	1	3	2	5	1	5	3	5	2	5	1	1	4	5	4	4	4	4	4	5	1	4	3	4	6	3	5	4	5	3	2
7	7	5	5	6	7	6	5	7	7	6	5	7	6	6	6	5	3	3	2	2	3	5	3	3	3	6	2	6	2	2	6	2	2	7	3	2	2	7	1	5	1	7	6	2	6	2	7	1	1
7	7	4	4	4	5	4	4	4	7	7	1	7	6	4	6	5	4	4	4	2	4	5	4	4	4	6	1	5	4	4	4	4	7	1	5	5	4	1	4	4	7	2	3	7	1	4	5	4	1
6	7	5	5	6	5	3	2	5	5	4	7	5	5	5	6	3	3	3	3	2	3	5	2	3	5	6	2	3	1	4	3	6	4	5	3	4	4	5	1	3	2	4	5	5	5	2	3	1	5
6	7	2	7	6	7	4	6	6	5	6	5	6	6	5	6	5	3	2	5	5	3	4	7	6	4	6	3	4	2	6	4	5	6	3	6	6	6	5	5	5	3	4	5	4	3	6	7	3	4
5	5	7	7	6	6	5	6	6	7	7	6	6	6	7	6	6	6	5	4	5	6	6	6	7	4	6	7	7	7	3	7	6	7	1	6	7	6	7	1	6	7	5	1	7	7	7	5	3	1
7	5	7	6	5	6	7	3	3	6	6	5	6	5	7	7	6	6	5	2	6	3	5	3	5	5	5	1	5	5	1	3	7	2	5	1	2	2	7	1	5	1	7	7	2	7	1	7	1	1
6	6	3	5	6	5	6	4	5	5	5	5	5	5	5	5	5	3	3	4	3	3	6	3	5	5	5	3	5	3	3	5	5	5	3	5	5	6	5	3	5	6	4	4	5	3	5	6	1	2
7	6	4	6	6	7	3	6	7	5	5	7	6	6	6	6	6	5	5	3	4	3	6	2	6	7	6	3	4	1	2	6	5	2	2	2	4	2	6	1	6	3	5	4	4	7	1	6	1	1
7	7	2	5	5	5	5	4	7	4	4	4	5	5	5	5	6	5	5	5	4	4	4	2	6	5	6	3	7	2	3	4	3	6	1	6	5	5	3	4	3	7	3	4	7	4	5	5	3	1
7	6	4	2	6	5	2	4	5	5	5	6	6	3	2	5	5	6	5	3	6	2	3	3	5	2	5	6	2	2	6	4	5	3	2	2	4	2	5	1	6	3	3	6	5	6	2	6	2	2
7	2	3	6	5	7	3	3	2	2	2	6	6	5	5	5	6	7	7	3	6	3	5	6	6	7	2	2	5	3	4	6	3	5	1	6	6	6	4	1	5	4	3	5	6	7	6	6	4	2
5	5	3	4	6	5	4	5	5	5	5	4	5	5	4	5	5	4	5	3	4	3	6	4	5	5	7	3	4	4	3	5	4	2	4	4	3	3	5	1	4	2	4	5	4	5	2	7	1	1
7	6	3	6	6	6	3	2	6	6	6	5	7	6	5	6	4	3	2	3	6	3	5	3	3	4	5	3	2	2	2	3	5	4	6	3	4	3	6	2	6	1	6	5	3	6	2	7	1	2
2	2	5	5	4	4	4	5	5	5	4	3	5	2	3	1	5	4	5	2	5	2	4	3	5	4	4	5	3	6	4	5	4	5	5	2	2	5	3	4	3	5	4	2	3	4	4	5	3	2
5	4	6	4	5	5	6	3	6	2	4	4	7	3	1	1	5	5	4	6	4	4	6	6	4	5	3	2	6	2	5	4	4	3	7	4	3	3	2	7	4	4	2	3	5	3	4	4	5	1
5	5	4	4	4	5	5	5	4	5	5	5	5	4	4	4	5	6	4	5	4	4	4	5	5	4	5	4	5	5	4	4	4	4	5	4	4	4	4	1	4	2	4	4	4	7	4	4	4	4
7	6	4	7	6	7	7	6	5	6	3	7	6	7	6	5	7	5	1	6	7	7	4	5	2	1	6	6	6	3	1	4	5	6	6	7	7	6	4	4	6	6	5	7	4	7	6	7	6	7
7	7	5	6	7	7	5	4	4	4	7	4	5	5	4	4	4	5	7	4	4	2	4	5	7	5	4	4	5	6	4	5	4	4	4	4	4	4	4	4	4	4	5	4	4	4	4	4	4	4
6	7	3	7	5	7	7	5	7	6	6	2	7	6	6	6	6	6	7	2	5	5	5	6	6	5	6	2	3	1	4	6	5	6	3	7	6	7	4	1	5	1	2	6	5	4	7	4	7	6
6	1	4	2	5	7	7	7	4	7	6	2	7	5	2	7	7	6	7	6	6	7	7	7	7	7	7	4	7	7	7	7	1	7	1	7	7	7	1	2	1	7	1	1	7	6	7	7	1	1
6	6	5	4	5	6	4	4	5	6	5	5	6	5	3	6	5	3	6	3	6	3	6	3	5	6	6	4	4	3	4	6	5	4	3	4	4	3	5	1	5	4	5	5	5	7	4	6	2	2
6	7	3	6	5	7	6	6	6	6	5	4	6	5	7	6	6	3	5	1	4	3	6	2	5	6	6	5	3	2	2	6	5	6	2	5	5	6	5	5	4	5	5	5	6	4	6	7	2	3
5	5	5	4	5	7	5	6	3	6	5	7	6	4	3	6	2	3	6	5	7	5	7	5	2	7	7	4	3	4	5	6	7	5	6	1	5	2	6	1	4	1	5	6	3	6	1	2	6	5
7	7	5	4	4	6	7	6	5	6	4	4	5	4	4	6	5	4	5	5	4	7	6	2	5	5	6	4	4	2	4	6	4	4	7	3	4	6	7	1	5	1	7	7	2	7	7	7	1	2
5	6	6	4	6	7	7	4	6	7	6	6	7	6	6	7	7	3	4	3	1	3	5	2	7	3	7	3	1	1	1	4	2	6	7	6	4	4	6	1	5	1	7	7	2	7	6	6	6	2
7	5	2	2	3	5	7	6	1	5	1	2	5	3	1	6	3	7	1	6	6	7	7	3	2	1	5	7	6	3	2	4	2	7	6	6	2	4	4	2	1	4	4	7	7	6	5	3	3	6
7	6	1	4	6	6	4	4	7	5	6	4	7	4	5	5	6	6	5	1	4	2	4	6	7	5	4	4	5	2	4	5	6	4	1	7	6	5	3	3	3	7	2	2	6	4	6	6	1	1
5	4	3	6	4	4	6	6	6	4	6	7	5	5	7	6	5	5	7	4	6	5	5	6	3	6	5	5	4	5	6	4	5	6	7	6	6	6	4	6	6	5	4	4	6	7	5	5	5	4
7	7	2	7	6	6	6	4	7	6	3	3	4	4	6	6	6	2	4	2	3	2	6	6	4	2	7	2	5	2	1	4	7	1	7	1	2	1	7	1	6	1	6	2	2	7	1	7	1	1
6	6	5	3	5	6	2	5	6	6	2	3	5	2	3	2	5	5	7	2	4	3	7	2	5	5	6	3	4	1	5	7	7	4	3	2	5	5	5	1	2	2	2	6	6	7	1	6	1	3
5	7	4	4	6	5	6	4	4	5	4	4	4	3	4	4	5	4	4	4	4	3	5	5	3	4	5	3	7	4	4	3	4	4	7	4	4	4	4	4	3	2	4	4	3	4	4	4	1	2
4	5	4	4	5	5	4	5	4	5	5	4	4	4	5	5	5	5	4	4	5	5	5	5	5	5	4	4	5	4	5	5	4	4	5	5	5	5	5	5	4	4	5	5	4	4	5	5	5	4
7	7	3	7	5	6	6	5	6	5	4	3	5	5	6	6	6	5	3	2	5	2	6	5	6	3	6	3	5	3	3	5	3	5	4	5	4	5	7	2	6	3	7	5	3	1	3	6	1	1
6	5	4	6	5	6	4	5	4	5	5	6	5	5	5	5	4	5	5	4	4	5	4	4	5	5	4	5	5	5	5	4	5	5	5	5	5	4	5	5	5	5	5	6	4	4	5	6	5	4
4	4	4	5	4	4	4	4	4	5	4	4	5	4	5	5	5	5	4	5	5	5	4	5	4	5	4	4	4	5	4	4	4	5	5	4	5	4	5	5	4	5	5	4	4	4	4	4	5	4
4	6	6	2	7	7	4	4	7	7	6	5	7	5	4	4	7	2	6	6	4	1	4	7	7	6	6	4	7	5	4	6	1	7	1	7	7	7	1	5	1	7	1	1	7	2	7	1	7	7
7	7	4	6	5	5	6	5	7	5	7	4	6	6	6	7	6	5	6	5	7	5	5	1	7	5	6	5	7	1	1	7	7	7	1	7	7	5	1	4	1	7	1	1	7	2	7	7	1	1
7	5	5	6	6	5	5	6	6	4	6	1	5	5	6	5	5	5	3	1	2	2	6	2	3	3	6	2	3	1	2	3	7	2	6	1	2	2	5	1	5	1	5	6	3	6	1	5	1	1
6	5	7	6	6	5	5	7	5	3	2	6	5	3	6	6	2	1	5	1	5	1	3	2	3	5	5	1	2	2	1	2	5	2	7	2	2	6	7	1	6	1	7	6	1	7	1	7	1	1
4	4	3	4	3	4	4	5	4	4	3	4	4	4	4	3	4	4	4	4	4	4	4	5	4	4	3	3	5	4	4	4	4	4	4	4	4	4	5	5	5	5	4	4	4	4	4	4	4	4
6	5	6	5	3	6	6	5	5	6	5	3	6	5	5	5	5	3	6	2	6	5	6	4	6	6	6	3	5	6	2	5	6	5	2	6	6	5	3	3	3	5	5	5	6	6	3	3	2	5
5	5	5	5	6	5	6	2	5	3	6	5	7	5	5	7	4	4	2	7	3	3	5	3	5	5	6	1	3	1	4	5	6	1	6	1	3	1	6	1	4	1	6	5	4	7	1	6	1	2
6	7	5	4	5	5	4	4	4	5	5	3	6	4	3	4	6	6	5	4	5	3	6	3	5	7	7	5	6	4	4	5	2	7	1	7	7	5	4	4	3	6	1	3	7	4	7	5	2	2
7	7	7	6	7	7	6	7	7	7	5	1	6	6	7	7	5	5	3	6	5	6	4	5	5	5	7	1	1	1	1	3	1	5	7	1	7	7	5	5	7	1	7	7	1	7	5	7	1	5
6	7	5	6	6	7	7	7	7	7	5	3	6	6	5	7	3	6	7	4	7	6	5	7	7	7	7	1	7	1	5	7	7	5	7	5	7	7	7	7	5	1	7	7	2	6	4	7	1	1
7	7	4	6	4	7	4	4	4	4	1	4	7	6	6	4	1	7	6	2	6	4	7	4	6	4	7	4	4	4	1	4	4	4	4	4	4	4	6	1	4	1	4	7	4	7	4	4	4	4
5	6	2	5	6	6	7	6	4	4	2	2	3	3	5	5	5	6	7	6	5	6	4	5	4	2	7	4	4	5	2	5	7	1	7	1	2	4	7	1	1	1	5	7	1	7	1	7	1	1
6	7	1	5	5	7	7	6	7	7	5	6	7	6	5	6	7	4	6	3	4	6	1	1	7	7	6	4	7	1	4	7	6	7	4	7	7	7	5	6	6	7	5	7	6	6	6	6	1	3
6	6	2	5	5	6	5	3	6	1	7	5	5	7	6	7	6	6	5	2	5	1	6	3	6	6	6	1	7	1	1	5	6	5	2	6	6	5	6	1	5	1	2	6	7	6	6	1	5	6
5	5	4	5	4	4	5	4	5	5	5	5	5	5	5	4	6	4	5	5	5	4	5	6	6	5	5	5	5	5	4	5	4	4	1	6	4	4	4	1	1	7	4	1	7	4	5	4	4	4
7	7	4	5	6	6	4	3	7	5	3	7	5	6	5	7	3	5	5	2	7	2	7	1	6	4	7	1	5	1	1	4	4	4	1	4	4	5	4	7	4	3	7	7	6	5	3	6	1	3
6	6	5	5	5	5	6	5	5	5	5	6	5	5	5	5	5	3	5	5	3	4	6	4	5	5	5	3	5	3	3	5	6	5	5	4	4	4	5	2	5	3	5	5	4	6	5	5	4	3
6	7	2	7	7	7	3	5	6	6	6	5	5	6	7	5	7	2	6	2	2	1	4	1	6	2	5	2	6	2	1	4	1	7	1	7	7	7	2	6	3	7	1	2	7	2	7	7	1	2
7	7	1	7	7	7	4	4	7	4	7	4	4	7	7	4	7	1	4	4	4	4	4	7	4	4	7	4	4	4	4	4	4	4	1	4	4	4	4	4	4	7	4	4	4	1	4	7	1	1
6	5	6	5	6	5	6	5	5	5	5	5	5	6	2	6	6	5	5	6	5	7	5	6	5	5	6	1	6	3	6	4	6	7	7	5	3	4	7	1	5	1	7	5	1	5	5	7	1	4
7	7	4	7	7	7	7	4	7	7	7	3	7	5	7	7	4	7	3	2	1	3	4	7	5	4	7	4	5	7	1	4	5	1	3	5	4	4	7	1	7	3	7	7	4	7	2	7	1	1
3	3	4	4	5	4	4	4	4	3	4	5	5	4	4	4	4	3	3	3	3	4	4	4	3	3	4	3	3	4	5	4	4	4	5	5	4	5	4	6	5	5	6	5	6	6	5	4	4	4
7	6	5	6	5	6	3	5	5	5	5	5	5	5	5	6	7	5	5	3	4	2	5	2	5	5	6	1	5	1	1	2	6	2	5	4	4	5	5	1	6	3	5	5	5	5	2	6	1	2
2	4	5	4	6	5	1	4	1	5	1	4	4	4	5	4	6	5	7	5	6	3	7	5	5	7	7	5	7	7	1	7	5	4	7	4	4	1	3	1	1	1	4	5	4	7	1	3	4	3
7	7	6	7	6	6	4	6	7	6	6	1	6	6	7	6	6	6	6	5	3	6	6	1	6	6	7	6	6	1	3	7	5	5	7	7	5	6	6	6	5	2	7	5	5	4	5	6	3	3
6	7	2	7	6	7	2	5	5	7	5	3	4	5	6	5	7	6	7	2	5	2	5	1	7	6	7	3	6	1	1	7	4	6	2	6	6	1	3	1	1	3	2	1	7	5	1	7	1	1
7	7	2	6	7	7	6	7	6	7	6	3	6	5	6	7	7	5	7	3	6	3	7	1	7	7	7	5	7	1	3	7	6	6	1	7	7	2	6	1	5	7	1	1	7	7	6	7	1	1
7	7	3	6	6	6	7	6	6	6	4	5	5	5	6	6	4	2	6	1	3	2	6	1	5	3	5	2	5	2	2	2	3	4	6	3	4	3	6	1	4	2	6	6	4	5	2	6	1	1
4	7	5	6	7	7	6	2	5	5	6	5	6	7	5	6	7	5	2	6	6	3	6	3	7	3	7	5	6	5	3	5	7	4	7	2	6	7	7	2	2	1	5	7	5	6	2	7	1	1
7	7	6	7	6	7	6	6	7	7	6	5	6	6	6	7	6	5	2	2	6	2	4	3	5	3	5	1	4	2	2	5	7	1	7	2	3	2	7	1	5	1	7	7	1	7	2	7	1	1
7	7	4	6	7	7	4	4	6	6	6	5	6	6	5	6	6	1	7	6	4	5	6	7	5	6	6	1	7	1	7	6	2	6	2	7	7	7	4	7	4	7	4	2	6	2	6	7	7	2
7	7	6	6	7	5	4	6	7	5	5	5	6	6	6	5	5	1	5	2	5	2	5	2	5	4	4	2	4	2	1	4	7	2	6	4	4	2	6	1	6	1	7	7	2	6	2	7	1	4
6	7	5	7	6	7	6	3	6	5	5	4	7	6	6	5	5	3	5	2	4	2	4	2	5	5	5	2	2	1	1	5	3	5	6	5	5	5	5	1	2	1	5	6	4	5	2	5	2	2
2	6	4	5	6	6	6	6	4	6	4	5	6	5	5	6	5	2	2	2	2	2	6	2	5	4	6	2	7	4	2	6	7	2	7	1	4	2	7	1	4	1	7	7	4	7	1	7	1	2
6	6	4	5	6	5	6	5	4	5	4	5	6	4	5	5	4	3	5	4	5	4	6	4	4	4	6	3	4	3	3	5	6	2	5	3	3	2	5	1	5	1	5	6	3	6	1	6	1	1
7	5	5	6	7	7	5	4	4	7	6	4	7	7	5	7	4	4	4	1	4	3	6	4	6	7	4	1	4	4	1	4	7	4	4	4	4	5	7	1	4	4	4	7	4	7	3	7	1	1
2	2	5	5	3	5	6	6	3	5	3	4	3	4	5	5	6	5	5	4	6	3	5	6	5	5	6	6	5	4	2	5	6	3	7	3	4	3	5	2	2	1	4	7	1	6	4	3	5	5
5	5	4	4	5	4	4	4	5	4	4	4	4	4	5	4	4	4	4	4	4	4	4	4	4	4	4	4	4	4	4	4	4	4	4	4	4	4	4	4	4	4	5	4	4	4	4	4	4	4
7	6	6	4	7	7	6	6	6	6	4	4	6	5	5	6	6	5	7	2	6	2	6	1	4	6	7	1	3	1	4	6	6	5	6	3	6	4	4	1	3	2	3	6	3	7	5	6	1	1
7	6	2	5	4	5	3	5	4	5	5	1	5	4	5	5	6	6	6	2	6	2	6	3	6	4	1	1	5	4	3	6	6	1	7	1	1	2	7	1	3	1	2	5	1	7	1	6	1	1
7	7	2	7	7	2	2	7	7	7	7	7	7	7	7	5	7	6	7	1	1	6	7	7	7	7	7	1	1	7	1	7	6	7	5	6	7	7	7	1	5	7	7	7	7	2	7	7	5	6
5	5	5	5	6	6	5	4	3	5	3	5	3	3	5	5	6	6	5	3	4	3	5	5	5	5	4	5	5	4	3	5	5	3	5	4	5	6	3	3	3	4	5	5	5	5	5	3	5	3
3	3	5	3	3	3	3	3	3	5	3	3	5	5	3	5	5	5	5	5	3	5	5	5	5	5	3	3	5	3	5	5	5	5	5	5	5	5	3	3	3	1	4	4	4	3	3	3	3	3
6	5	5	5	6	6	5	5	6	5	5	4	6	6	5	5	5	3	4	3	5	2	5	4	5	6	5	3	5	3	3	5	5	5	4	4	5	6	5	2	3	2	3	5	4	5	5	5	3	5
7	7	6	4	6	6	6	4	5	6	7	6	6	6	5	6	5	4	3	3	6	5	6	3	6	4	5	2	4	6	1	6	3	5	3	1	1	5	7	1	6	1	4	7	4	5	3	7	1	1
5	6	6	6	4	5	6	4	6	6	4	5	5	6	5	5	4	3	5	3	5	2	6	2	4	4	5	2	5	3	2	4	5	4	2	4	4	5	4	3	3	4	5	5	5	5	3	6	3	3
6	7	7	5	6	6	5	4	5	7	3	6	6	5	4	4	1	2	4	6	5	5	5	1	2	5	5	5	1	1	5	7	7	2	4	1	1	1	7	1	7	1	5	7	1	7	1	6	1	4
6	7	7	5	6	7	6	5	4	5	3	5	5	4	5	3	5	4	6	2	5	3	7	3	5	5	5	1	5	1	2	6	5	6	3	5	6	5	6	2	5	4	5	5	6	6	5	5	2	2
6	5	5	6	6	4	6	6	5	4	5	4	4	4	5	5	4	4	5	4	6	5	5	5	4	3	6	5	4	3	5	4	3	5	4	4	6	4	5	3	5	5	5	3	3	4	5	4	2	2
4	7	6	4	5	7	6	4	6	5	4	5	4	6	4	6	5	6	5	4	4	4	4	5	4	5	7	2	4	4	4	4	4	4	4	4	4	4	4	4	4	1	4	4	5	4	5	7	4	4
5	7	7	7	7	5	6	6	6	5	7	7	5	5	7	7	7	5	5	5	6	6	7	7	7	7	6	6	7	7	5	6	6	7	7	5	6	7	5	5	5	5	6	7	5	7	7	6	7	7
7	7	6	5	7	7	3	5	7	6	6	6	7	4	5	6	2	6	5	2	3	2	6	1	3	5	4	2	4	1	3	5	6	5	6	2	4	5	7	1	7	3	6	5	2	7	2	7	1	2
4	5	4	4	5	4	4	5	4	4	4	4	4	4	5	5	5	4	4	5	4	4	4	4	5	5	4	5	4	5	3	4	2	2	2	3	2	2	1	3	3	4	3	4	4	4	4	1	1	1
7	7	2	6	7	5	4	5	5	6	6	2	6	6	6	3	3	3	3	3	5	2	2	3	5	2	5	2	5	1	2	3	6	3	2	5	4	5	6	1	5	3	5	6	5	6	5	6	1	5
7	7	4	4	7	7	3	5	6	4	4	6	7	5	4	5	7	5	6	6	6	4	6	6	6	7	6	3	7	3	3	6	6	4	2	5	5	4	6	1	5	3	3	7	2	3	2	7	1	1
7	6	7	6	5	6	7	5	6	7	5	2	6	6	5	6	3	6	6	5	7	5	6	5	3	7	6	3	5	3	3	5	7	5	6	1	7	6	6	1	5	1	5	5	5	7	2	6	2	2
2	6	1	5	6	6	2	1	4	6	6	2	5	7	5	5	7	6	7	2	6	4	4	6	6	7	5	2	6	6	4	2	7	1	1	4	2	2	2	1	2	7	4	6	4	2	4	2	2	2
4	4	4	4	4	4	4	6	4	4	6	4	5	5	4	5	4	4	5	4	4	3	4	4	5	4	4	2	4	4	3	4	5	3	6	4	2	3	5	1	4	1	4	4	4	7	5	4	3	3
7	7	7	7	7	7	7	7	7	7	7	7	6	6	3	7	4	2	5	3	3	3	6	1	5	2	6	1	2	1	4	5	7	1	5	1	1	1	7	1	6	1	7	7	1	7	1	7	1	1
4	5	1	4	3	4	7	5	5	7	7	7	7	5	7	7	5	5	5	2	4	5	4	3	6	5	6	5	4	5	4	6	5	5	4	4	5	7	7	7	5	7	7	7	1	5	5	5	1	3
4	5	2	5	4	4	2	6	4	4	3	4	4	4	5	5	7	7	5	3	6	4	3	5	6	5	6	3	7	5	4	4	4	5	2	6	4	4	4	3	2	5	4	4	6	6	4	4	4	2
7	7	4	4	7	7	1	7	7	7	5	5	7	4	4	7	7	1	7	6	7	2	5	1	7	6	7	6	2	1	3	5	3	5	1	7	7	7	4	1	6	7	4	2	7	5	7	7	1	1
7	7	7	5	6	7	7	7	6	7	5	5	5	4	6	5	1	4	1	3	1	1	5	3	2	5	5	5	2	2	1	2	7	1	7	1	1	1	7	1	7	1	7	7	1	7	1	7	1	1
6	7	6	5	7	6	6	4	5	5	6	6	7	5	5	6	5	5	5	5	2	5	6	6	6	5	5	7	3	2	3	6	3	4	5	5	6	4	6	1	3	3	6	6	5	5	5	7	1	1
6	5	2	6	6	6	4	6	6	6	6	6	6	6	6	6	5	2	2	3	6	2	5	6	6	6	6	2	6	2	2	4	5	5	6	6	6	5	5	1	2	5	5	6	5	7	5	6	2	2
5	7	5	4	7	7	5	5	7	5	7	7	7	4	7	6	5	1	1	1	5	1	5	4	4	3	5	1	4	1	2	4	1	4	1	5	5	4	4	1	1	4	2	3	2	6	1	5	4	1
7	7	6	6	7	6	7	6	5	6	5	5	5	5	5	5	5	2	5	2	3	5	6	2	6	2	7	2	2	6	2	6	4	3	7	4	3	3	5	1	5	1	5	5	1	6	3	7	1	1
7	7	3	6	7	6	5	6	6	6	5	7	7	7	6	6	3	2	5	3	3	3	3	1	5	2	6	3	6	1	3	5	7	2	7	6	4	4	7	2	6	1	6	7	1	6	2	7	1	1
5	5	7	5	5	3	4	5	7	6	7	5	7	7	4	5	3	1	2	2	3	1	2	4	3	2	5	2	1	1	4	1	7	1	4	1	1	1	7	1	6	1	6	7	1	6	1	7	1	1
5	4	4	5	5	6	2	4	4	6	5	4	5	4	5	5	6	4	5	5	5	6	5	5	6	7	6	6	7	3	3	6	3	5	4	4	5	4	6	6	1	4	6	6	6	5	5	7	3	3
6	5	5	6	5	6	3	5	5	5	5	5	5	5	5	5	6	4	3	2	5	2	5	2	5	3	4	3	5	2	2	4	6	3	4	5	4	4	5	1	4	3	5	6	5	6	3	6	2	5
7	7	2	6	7	6	5	3	6	6	6	2	6	5	5	2	6	2	3	3	2	5	6	1	6	5	6	3	3	1	2	3	5	2	2	2	2	3	6	2	6	2	3	5	2	6	2	7	1	1
7	7	5	6	6	7	6	5	6	6	6	6	7	7	6	6	5	2	3	1	2	5	7	1	3	5	7	2	4	1	1	3	7	1	5	2	4	3	7	1	6	1	6	7	3	7	1	7	1	1
7	6	7	2	6	7	3	2	3	7	5	5	7	7	3	5	6	5	2	5	3	6	6	7	6	5	6	5	2	5	3	3	4	7	7	3	7	2	2	1	2	2	4	5	6	7	1	5	5	1
1	6	1	1	2	2	2	1	5	6	5	1	3	5	2	5	7	4	6	2	2	5	6	2	6	6	7	2	4	1	6	7	2	1	1	7	7	1	1	1	1	1	4	4	7	7	1	1	1	1
7	6	2	6	6	5	6	6	4	5	3	6	3	3	5	6	3	2	5	4	7	3	5	4	4	5	7	3	4	1	3	5	3	4	5	3	5	2	6	1	6	1	6	6	2	7	1	6	1	5
7	7	6	4	4	7	7	2	6	7	6	5	7	4	5	7	6	2	4	2	5	2	4	2	6	3	5	5	4	2	3	4	4	3	1	4	4	4	7	1	5	4	5	4	6	1	5	5	1	1
6	7	1	7	7	7	7	4	6	6	5	5	6	5	6	7	6	2	4	1	2	1	5	2	6	2	6	2	5	2	1	3	4	4	1	4	5	6	5	2	3	4	6	2	7	2	4	6	1	1
7	7	2	2	7	7	5	6	5	5	6	5	6	5	2	6	6	2	5	5	3	2	6	5	7	7	7	2	6	1	3	5	6	4	1	6	5	6	2	1	2	6	1	6	6	7	6	6	2	1
6	4	5	6	5	5	3	4	3	5	2	3	5	4	5	3	2	3	5	3	6	4	5	6	5	3	5	4	4	4	1	5	5	3	7	2	3	4	4	1	4	1	6	6	2	7	1	4	2	3
3	5	3	2	4	3	5	4	5	4	5	5	3	4	4	3	3	4	4	4	3	4	4	5	3	4	4	2	3	2	3	4	3	5	7	2	4	2	4	4	5	3	2	3	4	4	5	2	3	3
6	5	3	6	5	5	2	4	5	5	4	5	5	4	5	6	5	3	5	3	3	3	5	3	5	6	6	3	5	3	1	5	5	2	4	3	3	1	5	1	4	1	5	5	1	5	1	5	1	2
7	7	1	1	4	7	4	7	4	7	7	6	7	7	3	7	7	6	1	2	1	1	6	1	7	4	7	1	7	1	1	4	4	7	1	7	7	7	1	1	1	7	1	4	7	4	7	1	7	1
6	6	4	5	5	5	6	3	5	5	5	5	6	5	4	4	4	3	2	2	3	3	3	2	3	4	5	3	4	3	4	3	4	4	4	4	4	4	5	1	6	1	6	4	3	5	5	4	3	4
7	7	6	6	7	7	5	4	5	5	4	6	6	6	6	7	4	2	5	2	5	2	6	2	2	3	7	1	2	2	2	6	7	2	7	2	1	2	7	1	6	1	7	6	2	6	1	7	1	1
4	6	6	4	6	6	6	6	4	6	4	4	4	5	4	4	5	4	3	2	3	3	4	2	5	3	4	2	3	2	4	3	4	1	7	1	4	4	6	1	5	1	7	7	2	5	2	6	1	1
6	6	3	5	5	7	5	6	3	7	4	2	6	5	5	6	5	4	4	2	3	5	6	2	5	6	7	2	4	6	1	6	5	5	5	3	7	4	5	1	5	2	3	6	4	7	5	4	2	3
6	6	3	6	5	5	5	3	5	5	5	3	5	5	5	5	5	5	6	3	6	3	5	2	5	5	5	3	5	2	2	4	4	4	2	5	4	5	5	3	4	4	5	4	4	4	5	5	3	2
6	5	4	4	6	6	5	6	3	3	5	4	5	5	5	5	5	6	6	3	6	2	5	1	2	5	5	3	3	1	1	6	5	4	2	5	7	6	4	1	3	4	2	5	6	7	6	3	3	2
6	7	4	6	7	7	7	6	6	6	5	7	6	6	6	6	7	4	3	2	4	3	5	5	5	4	6	5	1	4	3	6	4	4	4	4	4	4	4	4	6	6	4	5	5	2	4	4	4	4
3	7	7	3	5	5	1	1	7	3	3	6	7	6	2	6	3	3	2	2	6	2	2	5	2	2	2	1	1	2	1	6	1	1	7	1	2	2	7	1	5	1	7	7	1	7	1	5	1	2
7	7	5	6	7	7	3	6	6	2	6	5	6	7	6	6	3	3	4	1	5	2	5	2	3	6	5	1	3	1	2	3	6	3	6	2	2	1	6	1	6	1	5	6	2	6	2	6	1	1
3	4	5	4	7	5	5	5	5	5	4	6	6	5	3	6	3	5	4	6	7	5	7	4	4	4	6	2	2	3	6	4	7	7	7	1		4	5	1	5	1	4	5	2	7	1	7	3	6
6	7	3	6	6	6	3	4	6	6	6	6	7	7	6	5	5	3	3	2	4	2	5	2	5	5	6	3	6	2	3	3	5	5	5	5	6	5	5	2	3	2	3	6	6	2	6	5	3	5
7	6	5	3	7	6	6	4	5	6	3	4	3	3	4	5	5	4	5	3	3	3	5	6	6	6	4	4	7	2	4	5	5	4	1	7	5	5	2	5	4	7	2	2	7	4	7	4	4	4
7	7	7	5	7	6	7	5	7	5	6	5	6	7	5	7	5	6	3	4	2	1	5	1	4	3	4	2	3	1	1	4	7	1	7	1	4	1	7	1	7	1	7	7	4	5	1	7	1	2
7	7	7	2	7	7	5	1	4	7	5	5	7	7	2	5	5	7	4	7	7	1	5	5	4	7	5	3	7	1	7	7	2	5	1	7	7	7	1	7	1	7	4	1	7	2	7	7	1	1
6	6	6	5	7	7	5	4	5	7	3	5	7	6	5	5	3	2	3	3	3	3	5	3	3	5	5	2	2	2	3	5	5	3	4	2	3	4	5	1	5	3	5	5	4	6	2	6	1	1
6	6	4	6	5	7	4	5	7	5	5	6	6	6	6	6	7	4	5	3	6	2	6	6	6	6	7	7	5	3	4	6	5	5	2	5	7	4	5	2	5	5	3	6	5	5	6	5	2	1
7	7	7	4	7	7	5	7	7	7	7	3	7	7	2	7	5	4	5	7	5	7	6	3	6	7	7	2	7	2	7	3	7	5	6	5	5	5	7	1	7	2	5	7	2	7	5	7	1	1
4	4	4	1	5	5	3	3	6	4	3	4	5	2	4	4	3	3	4	3	4	5	2	2	4	4	4	1	4	1	1	6	5	5	1	5	4	5	1	3	3	6	2	1	7	1	5	4	3	2
4	4	5	5	6	5	6	4	4	6	4	2	5	4	5	4	4	4	2	5	5	4	4	4	5	4	3	3	4	5	5	4	4	4	4	3	3	4	5	4	5	2	3	5	4	4	5	6	2	3
5	6	3	5	5	6	6	4	5	4	6	5	6	4	6	4	5	3	4	3	4	4	4	6	5	5	6	5	6	5	3	4	4	2	4	5	4	6	4	4	5	4	4	2	4	4	2	5	2	5
3	2	6	2	6	6	6	6	6	2	6	2	2	3	6	3	6	6	2	6	6	6	3	6	6	6	6	6	6	2	6	6	6	6	6	2	6	6	3	3	6	6	6	6	6	6	3	6	6	2
7	5	3	5	5	5	6	4	6	5	6	5	7	7	5	6	6	3	3	2	6	3	6	3	7	5	7	1	7	2	3	4	6	4	3	5	6	5	6	1	3	4	2	7	5	7	6	3	2	3
7	7	1	6	7	4	6	6	7	5	7	2	7	7	5	7	6	5	3	2	6	4	6	1	5	7	4	1	3	1	2	4	5	5	2	1	5	6	2	3	4	1	4	3	6	1	2	7	1	1
7	1	3	1	7	4	6	5	1	6	3	4	6	6	2	6	5	3	5	6	5	5	6	7	3	7	4	4	5	7	3	4	7	4	7	1	4	4	7	4	4	1	4	7	1	5	4	7	1	5
5	3	3	3	4	5	5	3	3	4	3	3	3	4	4	4	3	4	3	5	4	4	6	3	3	4	3	5	3	3	5	4	4	5	4	3	3	5	3	3	3	5	3	4	3	4	4	5	3	3
6	7	6	4	7	7	6	4	6	7	6	2	6	6	6	2	7	6	7	2	6	2	4	1	7	7	6	6	6	1	4	5	1	7	1	6	5	4	4	1	4	7	4	2	6	4	7	7	1	1
4	3	2	4	3	4	4	3	3	5	4	3	3	3	3	3	5	5	5	5	3	5	3	5	3	3	3	5	3	5	5	3	3	3	3	3	4	3	3	3	4	4	5	4	4	3	3	3	4	5
7	6	6	4	6	7	6	6	6	6	3	6	6	6	5	6	6	6	5	2	6	4	6	2	6	6	6	2	2	2	3	6	2	2	1	1	6	2	1	2	2	1	4	7	1	7	2	6	1	2
7	7	4	7	7	7	7	4	7	7	7	6	7	7	7	7	4	2	4	2	1	2	7	2	5	1	7	1	6	4	1	6	7	4	6	4	4	4	7	1	6	1	7	7	4	7	1	7	1	1
7	7	7	4	7	5	5	4	5	7	4	5	6	5	5	5	2	3	5	5	5	5	6	3	5	6	6	5	3	2	3	6	7	5	4	1	4	5	5	1	7	1	6	5	5	7	3	7	1	4
7	7	6	4	6	6	7	6	6	7	2	6	6	6	4	5	5	2	6	5	6	2	7	1	6	5	6	1	3	1	4	6	7	3	3	3	3	5	7	1	6	5	5	7	6	7	5	7	1	1
6	6	6	6	6	6	5	3	5	5	6	5	6	5	6	7	3	4	5	2	4	2	5	2	2	3	6	2	2	3	2	5	6	1	6	1	2	1	6	1	6	1	6	7	1	5	1	6	1	1
7	7	6	7	7	7	7	7	6	7	5	3	5	5	7	7	5	4	5	4	3	4	6	5	3	4	7	1	4	1	1	3	4	4	7	5	5	6	7	1	5	1	6	7	1	7	3	7	1	2
3	6	6	5	3	6	3	2	4	5	3	2	6	5	3	5	2	5	5	3	5	3	4	5	6	4	7	1	4	2	3	4	4	4	7	1	1	1	7	1	5	1	5	7	1	7	1	2	4	1
7	3	6	5	6	3	6	7	4	7	7	4	6	5	4	7	7	2	6	2	6	7	7	3	3	5	3	1	2	2	2	2	5	5	7	2	3	4	3	4	2	1	6	7	2	5	2	2	4	5
7	7	1	4	7	7	4	1	7	1	4	1	4	1	4	7	7	1	4	1	7	1	4	4	7	1	4	1	7	4	1	4	4	4	1	1	7	4	1	1	4	7	1	1	7	1	1	1	1	1
6	2	4	5	6	6	5	3	4	7	4	5	5	3	5	7	3	4	7	3	3	6	4	7	3	6	7	1	2	5	1	4	7	3	7	1	1	4	7	1	6	1	7	7	1	7	1	7	1	1
6	7	6	6	6	4	6	3	6	4	7	5	5	5	6	6	5	7	5	7	5	3	5	7	5	6	5	6	6	6	1	5	6	4	6	5	5	5	6	2	4	6	6	6	6	2	6	7	1	6
7	6	4	6	7	6	6	7	6	6	6	7	6	6	6	7	3	3	2	1	6	1	6	6	2	6	6	1	2	2	1	1	7	1	7	4	2	1	7	1	7	1	7	7	1	7	1	7	1	1
2	5	6	4	6	2	4	6	4	6	4	5	7	6	4	5	4	2	5	3	5	3	7	3	4	4	5	4	2	4	4	6	7	3	6	1	3	1	6	1	6	1	5	7	2	7	1	4	2	1
7	7	2	1	7	6	5	2	7	3	3	3	5	7	2	5	5	2	3	2	5	3	2	1	6	1	4	3	2	1	4	6	2	5	1	2	4	2	3	2	3	5	2	1	5	6	1	1	1	3
7	7	2	7	7	5	5	4	6	3	4	5	5	5	7	5	7	1	5	2	4	6	5	1	7	6	7	2	5	1	1	5	6	3	7	1	4	4	1	1	6	1	6	7	1	7	1	7	1	1
7	6	6	7	4	6	5	3	6	6	6	2	6	6	6	6	4	6	7	6	6	1	6	2	5	6	4	4	6	1	1	4	6	6	1	6	7	6	6	1	7	6	6	6	5	5	5	6	4	4
7	7	6	7	7	6	7	2	6	7	6	2	6	6	6	6	7	7	2	1	6	2	6	6	7	2	6	2	3	2	2	6	6	6	6	6	6	6	6	2	7	2	6	6	1	6	7	6	1	2
3	3	2	3	4	5	7	7	3	5	4	5	5	5	3	7	4	4	6	5	3	5	6	5	3	5	6	5	4	4	5	5	1	5	7	3	4	4	5	1	5	1	6	6	1	6	6	5	1	3
7	7	2	4	7	7	6	4	7	7	5	5	7	7	5	7	7	1	4	4	7	7	6	5	6	7	7	1	6	7	3	4	4	5	4	6	4	5	4	3	3	6	5	6	4	6	1	6	7	3
4	5	2	5	5	5	4	5	5	5	4	3	5	5	6	5	5	4	2	2	3	5	5	4	6	3	5	3	4	4	1	3	6	7	3	6	7	5	5	2	3	4	2	5	5	4	7	5	3	4
7	2	5	5	6	7	5	5	5	7	6	7	5	3	5	7	7	1	3	3	3	2	4	6	5	7	6	3	7	5	5	6	7	7	1	7	6	5	7	2	7		1	6	7	4	7	5	6	2
7	7	7	7	6	7	7	7	7	5	5	6	5	3	5	7	6	5	6	6	5	5	5	5	5	5	7	2	3	2	3	5	6	5	3	5	2	2	6	1	5	2	3	6	1	7	3	5	2	5
5	7	5	5	5	5	7	7	4	5	6	1	6	5	4	3	5	4	3	4	4	5	7	4	6	5	7	4	4	4	3	5	4	5	7	4	4	4	5	2	5	1	5	7	2	6	4	5	1	3
7	7	2	6	6	6	5	6	6	5	6	6	6	6	5	6	6	6	7	2	5	3	5	7	6	6	6	6	3	3	2	6	5	4	6	7	4	4	6	2	5	1	6	6	2	5	6	6	2	3
5	5	2	4	6	6	2	6	4	6	6	6	7	7	5	5	6	2	3	3	3	3	5	5	6	5	6	2	5	4	4	6	5	6	4	6	4	5	3	2	2	1	3	5	6	6	5	2	4	6
6	7	5	3	7	5	6	7	6	7	5	6	5	5	3	6	2	4	7	5	5	5	7	3	2	6	6	4	1	3	3	7	7	2	7	1	4	6	7	1	7	1	6	7	1	7	2	7	1	1
6	6	6	6	5	6	5	6	3	6	5	6	7	6	5	6	5	2	5	3	5	3	6	3	6	5	4	2	5	2	1	5	7	5	7	4	3	5	5	1	5	1	7	7	2	7	2	5	2	3
7	7	1	5	7	6	4	4	7	7	7	4	7	5	5	6	7	5	4	3	6	5	4	6	6	3	5	2	4	5	7	6	4	3	1	7	4	5	3	6	4	7	2	4	7	1	4	7	3	2
5	5	6	5	6	5	5	3	5	4	5	5	5	5	4	5	5	4	3	5	2	2	5	6	4	5	5	2	3	2	3	3	3	3	7	5	4	4	7	2	5	1	7	7	1	6	5	5	3	4
7	7	6	4	7	6	5	3	7	6	4	5	6	5	4	6	2	4	3	5	1	2	5	2	1	5	5	1	1	2	3	5	6	1	4	1	2	4	7	2	6	2	4	7	1	6	1	7	1	2
7	7	2	6	7	6	2	7	7	6	3	1	5	6	6	7	5	2	5	2	2	1	6	1	6	6	7	1	3	1	1	6	4	6	1	5	6	6	7	1	2	4	2	6	4	4	1	5	1	1
6	6	4	6	6	7	6	7	5	6	4	1	6	5	6	4	7	3	2	2	4	4	6	4	6	6	7	1	5	2	1	6	3	4	6	5	3	4	4	1	4	1	4	4	4	4	4	6	4	2
7	7	7	7	7	1	6	7	6	7	7	2	7	7	7	7	7	2	3	1	2	2	6	2	6	3	4	1	5	1	1	3	4	1	7	4	4	6	7	1	7	1	7	7	1	7	1	7	1	1
7	7	6	7	7	7	7	6	6	7	6	7	7	6	6	7	7	5	5	5	5	5	5	5	7	6	7	2	7	1	1	5	2	5	2	7	7	7	7	1	6	6	6	7	7	7	6	7	1	5
6	6	4	5	4	7	5	4	4	5	5	4	6	4	5	6	4	7	5	5	5	3	4	6	6	4	5	5	5	5	3	4	5	5	5	4	6	4	5	2	4	2	5	5	7	2	6	5	3	4
5	7	7	4	7	4	7	7	4	7	7	1	7	1	4	6	7	1	1	6	6	7	6	1	7	7	6	1	6	1	4	7	4	7	1	1	7	7	7	7	7	1	7	6	4	4	6	7	1	1
7	4	5	6	6	6	4	6	6	6	5	1	5	5	6	4	6	5	6	3	6	3	4	4	6	5	7	3	5	3	3	4	4	6	5	6	4	4	5	2	4	4	4	5	4	4	6	4	3	4
6	5	5	6	6	4	5	3	3	5	4	3	5	5	6	4	5	5	5	2	5	3	6	5	5	4	5	2	5	3	2	5	5	5	6	3	2	3	6	1	4	1	5	3	3	7	1	6	1	3
4	6	4	5	3	6	5	2	5	6	5	4	6	5	4	5	4	6	3	1	2	4	5	6	4	4	5	2	5	2	2	4	6	4	4	6	5	4	4	2	2	4	4	6	5	5	6	5	4	4
2	5	6	1	4	6	6	5	6	4	5	5	5	6	5	6	3	2	4	4	4	3	4	5	4	5	5	5	6	5	5	4	5	5	6	7	5	6	6	6	6	6	6	5	6	5	5	6	6	6
5	6	5	4	6	3	4	6	6	6	6	5	6	6	6	6	5	5	5	5	5	3	5	5	3	6	5	2	2	6	6	6	5	2	5	6	5	5	5	5	4	2	3	5	3	5	5	5	2	5
6	6	4	5	4	5	4	4	5	5	5	5	5	5	5	4	6	5	5	5	5	6	5	6	5	5	6	5	5	5	5	5	4	5	5	4	5	5	5	5	5	5	5	4	5	5	4	5	5	5
5	4	4	4	6	5	4	4	5	5	6	5	6	5	5	5	5	5	5	5	5	3	6	5	4	3	5	3	4	3	2	3	6	3	6	4	2	4	6	2	4	2	6	6	4	6	2	5	2	2
4	4	4	4	4	4	4	4	4	4	4	4	4	4	4	4	4	4	4	4	4	4	4	4	4	4	4	4	4	4	4	4	4	4	4	4	4	4	4	4	4	4	4	4	4	4	4	4	4	4
6	5	6	5	6	6	4	5	6	6	6	4	7	7	5	7	4	3	5	5	3	5	5	3	4	5	5	5	5	6	4	5	4	4	4	4	4	4	4	1	5	1	4	7	1	7	7	4	4	4
6	6	6	5	5	6	6	5	5	6	6	6	6	5	4	5	3	5	4	2	5	4	6	5	3	3	6	3	4	3	3	3	4	4	6	4	4	4	6	2	4	1	6	6	3	5	2	5	1	2
2	3	5	5	5	6	5	7	5	6	5	6	5	5	5	6	3	5	5	3	6	5	7	5	5	6	6	7	5	5	2	7	7	5	7	1	3	4	7	1	7	1	7	7	1	7	1	7	3	5
5	3	2	5	5	6	5	7	3	5	5	3	5	5	3	6	5	3	2	3	5	3	7	7	6	5	7	1	1	2	3	7	1	6	7	5	7	5	5	7	3	1	5	4	4	2	3	3	3	2
5	5	4	5	5	5	4	4	5	5	7	4	6	6	5	5	4	2	2	3	3	5	7	2	4	5	5	2	7	3	1	5	4	5	2	6	4	3	5	2	3	2	5	5	4	4	5	5	4	2
7	7	1	7	7	6	4	5	7	7	4	7	6	6	5	7	5	5	3	3	1	2	5	2	5	6	4	1	2	2	2	1	4	2	1	5	4	1	6	1	3	4	3	6	5	6	4	3	1	1
7	6	3	6	7	7	7	4	6	7	6	7	7	5	6	7	4	1	7	3	6	1	7	6	5	6	7	1	4	2	1	4	7	1	7	7	6	3	7	4	1	1	7	7	6	1	4	5	2	1
5	3	6	1	5	5	3	2	3	5	3	5	4	3	2	5	5	6	2	3	3	6	5	4	5	5	6	3	6	5	5	4	2	5	1	6	6	5	6	1	2	7	4	6	6	6	6	4	4	5
5	6	3	5	5	6	6	3	5	6	5	5	5	3	6	5	5	2	5	3	3	5	2	2	5	5	6	5	5	3	5	3	2	6	2	5	2	6	5	5	5	5	4	5	5	4	5	5	3	5
7	7	7	6	7	6	7	6	6	5	6	5	7	5	6	6	2	2	2	3	5	3	4	1	3	2	3	2	2	2	1	2	4	3	5	2	5	2	6	1	6	1	7	5	1	6	1	7	1	1
7	7	1	7	6	6	7	7	7	7	6	6	6	5	7	7	7	3	6	1	5	3	5	1	1	5	7	3	2	1	1	6	1	3	7	1	5	5	7	1	5	1	7	7	1	7	1	7	1	1
6	6	6	4	6	5	3	5	5	3	3	3	5	5	5	3	4	5	5	3	5	5	4	6	5	6	3	4	3	5	2	4	6	6	1	3	7	6	5	1	3	2	5	7	7	6	7	6	3	5
7	5	5	4	7	5	5	3	7	7	5	4	7	4	4	6	3	2	3	2	2	2	6	3	2	3	6	1	5	2	2	4	2	3	4	3	4	4	7	1	5	1	2	6	2	5	2	6	1	1
7	7	5	7	7	6	4	3	6	5	7	5	7	6	6	5	5	2	2	2	2	2	2	1	2	2	5	1	1	1	1	4	4	2	1	2	4	1	5	1	3	4	3	5	3	5	1	6	1	1
[truncated: 130 more columns]
