# Supplementary material for: Rediscovering Tomkins’ polarity theory: Humanism, normativism, and the psychological basis of left-right ideological conflict in the U.S. and Sweden
Source: PLoS One. 2020 Jul 31;15(7):e0236627. doi: 10.1371/journal.pone.0236627 (PMC7394437; doi:10.1371/journal.pone.0236627)
Supplement: S1 Data — This is a zip archive that contains all of the data sets in csv-format and a codebook. (ZIP) [file pone.0236627.s004.zip › Study3data.csv]

H1	H2	H3	H4	H5	H6	H7	H8	H9	H10	H11	H12	H13	H14	H15	N1	N2	N3	N4	N5	N6	N7	N8	N9	N10	N11	N12	N13	N14	N15	sdo1	sdo2	sdo3	sdo4	sdo5	sdo6	sdo7	sdo8	rwa1	rwa2	rwa3	rwa4	rwa5	rwa6	rwa7	rwa8	rwa9	rwa10	rwa11	rwa12
5	3	4	3	4	4	2	4	3	3	4	3	3	4	4	3	3	4	4	2	3	2	2	4	3	2	5	2	2	3	1	4	1	1	5	5	5	5	3	3	3	3	3	3	4	1	4	1	4	5
5	4	4	3	3	4	4	4	5	3	5	4	3	5	5	2	1	1	1	3	4	2	5	2	2	1	2	2	1	1	1	4	2	1	5	5	5	5	5	4	3	2	1	3	4	1	4	1	4	5
5	2	4	4	4	5	3	4	5	5	4	4	4	4	5	3	2	4	2	2	4	3	2	4	2	3	4	3	4	1	1	3	2	1	5	5	5	4	5	2	1	1	2	3	5	1	5	2	3	3
5	2	5	3	3	3	4	2	4	2	2	2	3	3	3	3	3	4	3	5	3	4	4	5	3	5	5	5	4	2	4	3	2	5	2	1	3	1	1	3	2	5	5	5	1	1	3	5	3	1
5	2	4	2	5	4	3	3	5	3	5	4	3	5	4	2	2	4	1	1	4	2	2	4	3	3	4	3	4	1	1	1	3	1	5	5	5	3	3	4	2	1	2	1	4	2	4	1	3	4
4	3	4	2	4	4	4	4	4	4	4	4	3	4	5	4	2	4	2	4	3	3	2	4	2	4	3	4	3	2	2	2	3	1	5	5	5	4	5	3	4	2	2	3	4	1	4	1	4	4
5	2	4	3	5	4	3	4	5	3	5	3	3	4	4	3	2	4	2	1	3	3	1	3	2	3	2	3	2	1	1	3	2	1	5	5	5	5	4	2	2	3	2	2	4	1	4	2	3	3
5	4	4	4	5	5	4	3	4	3	3	3	4	4	4	2	1	1	1	4	2	3	2	4	2	2	3	4	3	1	1	1	1	1	4	3	4	4	3	2	2	3	3	4	4	1	3	2	3	4
5	4	5	4	4	5	3	2	5	3	3	4	5	4	5	4	2	3	2	4	4	4	2	4	1	2	4	4	3	1	1	1	1	1	4	5	4	5	3	3	2	4	2	3	4	3	4	2	3	4
5	4	5	3	5	4	4	5	5	2	3	4	4	4	5	2	2	2	1	4	4	2	1	5	3	4	4	4	3	1	1	3	1	1	5	5	5	5	2	5	1	4	4	5	4	1	5	4	3	4
5	3	4	3	5	4	3	4	5	3	5	3	3	3	3	3	2	3	1	1	4	3	1	3	3	3	3	3	2	1	1	1	1	1	4	4	3	4	3	2	1	1	1	1	3	1	3	2	3	2
5	3	4	3	5	4	4	5	5	5	5	4	3	5	4	4	2	4	1	4	4	2	1	4	3	5	3	4	3	1	1	2	2	2	3	4	5	4	5	4	2	4	4	3	5	2	5	2	4	4
5	4	5	4	5	4	4	3	5	2	3	4	5	5	4	4	1	3	1	4	4	4	2	4	1	4	3	4	3	1	2	1	1	1	5	5	5	5	4	4	3	3	3	5	3	2	3	3	3	4
5	4	5	4	3	4	4	4	5	5	4	4	1	5	5	4	4	5	4	5	4	4	3	5	5	4	4	5	4	4	2	4	3	2	4	4	3	4	3	5	5	4	5	4	4	1	3	3	1	5
4	2	5	3	4	4	5	4	4	3	4	4	4	4	5	5	2	4	1	2	4	4	2	3	1	2	5	2	4	1	1	4	4	1	5	4	4	4	1	2	5	1	1	2	4	1	4	1	4	4
5	1	1	1	1	5	1	1	5	5	5	5	1	5	1	5	1	1	5	5	1	5	5	5	5	5	5	5	5	5	5	5	5	1	2	5	1	1	2	5	3	5	5	5	1	5	1	3	1	1
4	4	4	4	4	4	4	4	4	3	4	3	4	4	4	3	2	3	3	3	3	4	2	4	2	3	4	3	3	2	1	1	1	1	4	4	4	4	3	4	3	2	2	3	3	1	3	1	4	4
5	1	4	4	4	5	4	4	5	3	4	3	4	5	5	3	3	5	3	3	4	3	1	1	3	3	1	1	5	1	1	1	1	1	5	5	5	5	5	1	5	1	4	4	5	1	4	1	5	5
5	5	5	3	5	4	4	4	5	3	4	4	4	5	5	1	2	2	4	3	4	3	1	3	2	3	3	2	3	2	1	2	2	1	4	4	4	5	1	4	5	3	3	3	4	1	3	1	5	3
4	3	4	3	4	3	4	3	4	4	4	4	3	4	4	3	4	4	2	3	3	3	2	4	3	4	5	4	3	1	1	1	2	1	4	4	3	3	2	4	3	3	4	4	2	1	4	3	3	3
3	3	4	3	2	3	4	3	2	4	2	3	3	4	3	3	4	4	3	3	4	4	2	4	2	2	3	3	4	3	2	4	3	1	3	4	4	4	3	1	3	2	5	3	3	1	3	1	4	5
3		4	4	4	4	3	4	4	3	3	3	3	4	4	4	2	4	3	3	4	2	1	3	1	2	4	4	4	2	1	3	1	1	5	5	5	5	3	2	3	1	3	3	4	1	4	1	4	4
5	4	3	5	5	4	4	4	5	3	5	4	5	5	5	4	1	4	1	1	4	2	1	3	1	2	2	3	2	1	1	3	1	1	5	5	5	5	4	2	5	1	2	3	5	1	4	1	5	5
4	3	4	3	3	3	3	5	4	4	4	5	4	4	4	5	2	2	2,5	3	3	3	2	5	3	3	4	3	3	2	1	4	4	2	4	4	4	4	5	3	5	3	3	3	3	2	3	1	4	5
5	3	5	4	4	2	3	5	5	3	4	3	5	5	5	4	1	4	2	2	3	2	1	5	1	4	5	4	3	1	1	4	3	1	5	4	4	4	4	3	5	2	5	4	4	1	3	1	5	4
5	5	5	4	5	5	4	4	5	4	4	5	5	5	5	3	1	2	1	2	3	2	1	3	1	2	5	3	2	1	1	4	2	1	5	5	5	5	5	3	3	3	4	5	5	2	5	1	5	5
5	5	5	5	5	4	5	5	5	1	5	4	5	4	5	3	1	1	1	3	4	2	1	1	1	3	4	2	1	1	1	1	1	1	5	5	5	4	3	1	3	1	2	3	5	1	5	1	5	5
3	4	4	3	3	5	4	4	4	3	4	4	3	4	4	4	2	4	2	3	4	4	1	4	1	2	4	2	3	1	1	3	4	1	3	2	4	4	5	4	4	3	3	4	4	1	4	1	4	5
5	5	4	4	5	4	4	4	5	3	5	5	5	5	5	4	1	2	1	2	2	2	1	3	1	2	3	1	1	1	1	3	2	1	5	4	5	3	3	1	3	1	2	4	5	1	5	1	5	3
5	5	5	4	4	5	4	5	5	4	4	5	5	5	5	4	1	3	2	3	2	3	1	4	2	4	3	4	2	3	1	3	3	1	5	5	5	4	5	3	3	1	4	3	4	1	4	1	3	5
5	4	3	3	3	4	5	4	3	5	4	4	4	3	3	3	3	4	2	4	4	2	2	5	1	4	5	3	4	1	2	3	1	1	1	3	5	5	1	3	5	3	3	3	3	1	3	1	3	3
5	4	5	4	5	4	4	5	5	1	5	4	5	4	4	3	1	3	2	1	3	3	2	4	5	3	4	2	3	3	1	1	1	1	5	5	5	4	3	3	5	1	3	1	3	1	4	1	4	4
4	4	3	3	4	4	3	4	4	2	4	4	5	4	5	3	2	4	3	4	4	4	2	3	2	4	3	4	4	2	1	3	5	1	4	4	5	1	3	4	5	4	3	1	1	1	3	1	5	5
4	4	3	4	4	2	4	4	4	4	4	4	5	4	5	2	1	4	2	4	4	2	2	1	1	2	1	3	2	2	1	4	4	2	5	5	5	5	4	5	5	3	3	1	2	1	3	1	2	3
5	4	4	5	4	5	4	4	5	3	4	5	5	5	5	4	5	2	1	5	5	4	3	3	5	4	4	3	4	4	1	1	1	1	5	5	5	5	3	5	1	5	5	5	4	5	5	1	3	4
3	3	4	4	4	2	5	3	2	4	3	3	4	4	4	3	3	2	5	5	2	3	2	4	2	4	3	4	4	3	3	4	3	2	3	3	3	3	2	2	3	2	5	5	2	1	4	1	1	4
5	3	4	4	3	1	5	4	5	5	5	4	4	5	4	2	2	3	1	3	4	4	1	3	3	4	3	4	3	1	1	3	2	1	5	5	5	4	2	5	4	5	4	5	2	2	5	1	4	2
5	5	5	5	5	5	5	4	5	5	5	5	3	5	5	5	4	5	1	5	3	4	2	5	3	5	5	5	5	3	1	3	4	1	5	5	5	5	3	4	5	5	5	3	3	1	3	1	5	2
3	4	4	4	4	3	5	2	5	2	4	4	4	5	5	2	2	2	1	5	4	4	2	5	1	5	4	5	2	2	1	1	1	1	5	5	5	5	1	1	1	1	4	1	4	1	2	1	4	4
4	4	4	4	4	4	4	4	5	4	4	4	4	4	4	3	2	3	3	3	3	2	2	4	3	4	4	4	4	1	1	1	1	1	5	5	5	5	3	5	5	4	4	2	3	1	1	1	3	3
3	3	5	3	2	2	3	3	2	5	3	3	3	3	2	4	4	3	4	4	3	4	4	5	3	5	5	5	4	3	3	3	2	2	4	4	4	3	3	2	5	4	5	2	3	1	5	1	3	3
5	4	4	3	4	2	4	5	5	4	5	4	4	4	5	3	2	3	2	3	3	2	2	2	2	3	3	3	4	2	1	3	2	2	4	4	5	5	5	4	4	3	3	3	5	1	4	4	4	4
5	4	5	4	3	2	4	3	5	4	4	5	4	4	5	3	2	4	1	4	4	3	2	4	3	4	5	4	3	3	5	3	3	2	4	4	5	5	3	3	4	4	3	3	3	2	3	3	3	3
5	3	4	3	4	4	3	3	5	3	3	4	3	3	5	3	2	2	3	3	3	3	1	3	3	4	3	4	3	1	1	2	2	1	5	5	3	5	3	3	3	4	4	1	3	2	3	1	3	4
5	4	3	3	4	3	4	3	4	3	3	4	4	4	3	4	2	4	3	4	3	4	2	4	2	4	3	4	4	2	1	3	3	2	2	3	3	5	3	4	5	4	2	2	4	1	3	1	3	4
5	5	5	5	5	5	5	5	5	3	5	5	5	5	5	1	3	5	4	5	1	3	1	5	1	3	5	3	1	1	1	1	1	1	5	5	5	5	4	5	5	5	5	5	4	3	5	1	4	5
5	4	4	4	3	3		4	4		4	5	2,5	4	4	4	2	5	4	3	5	3	3	3	4	4	3	3	3	4	5	5	1	1	5	5	3	5	3	3	3	5	5	5	4	2	3	3	3	3
5	1	5	2	4	2	5	4	5	4	5	2	1	5	5	5	4	5	2	5	5	5	1	5	2	4	5	4	5	2	1	4	2	1	5	5	2	5	3	3	5	5	3	1	4	1	1	1	5	4
3	4	5	1	5	2	1	5	2	3	5	3	1	2	4	3	4	2	5	4	3	4	4	3	5	4	3	4	4	4	2	4	4	2	5	5	5	5	3	3	4	5	5	3	4	1	4	1	3	4
5		5	5	5	5	5	4	5	5	5	4	5	5	5	4	2	5	4	1	5	2	1	4	1	3	5	2	5	4	1	3	1	1	5	5	3	5	5	3	4	1	4	1	5	1	5	1	2	5
5	4	4	4	2	4	4	3	5	4	5	4	5	4	4	5	1	5	3	3	3	3	2	5	1	2	4	2	4	4	1	1	4	1	5	5	5	4	1	5	4	4	2	1	5	1	3	1	5	5
5	3	4	4	4	4	4	4	4	2	4	4	4	4	4	4	2	3	3	3	3	3	2	3	1	2	4	2	4	3	1	3	2	1	5	5	5	5	4	3	3	1	3	2	4	1	4	1	4	4
5	5	5	5	5	5	5	4	5	2	5	5	5	5	4	5	1	4	4	5	5	4	1	3	1	5	4	5	2	3	1	1	2	1	5	5	5	3	4	1	4	3	1	1	5	1	4	1	3	5
5	4	5	5	4	3	3	5	5	4	4	4	5	5	5	4	2	3	2	5	5	2	1	5	1	3	4	5	2	2	1	4	1	1	5	5	4	3	4	4	3	1	2	3	5	1	5	1	5	4
5	3	4	3	3	1	4	4	3	3	4	4	3	4	5	1	2	1	1	1	1	2	2	4	2	1	4	2	2	1	1	1	1	1	5	4	4	4	3	1	4	1	2	1	4	1	2	1	4	4
4	4	5	2	4	5	4	4	5	1	4	5	3	4	4	4	2	4	1	3	4	4	4	3	2	3	2	1	4	1	1	1	1	1	5	5	4	5	5	1	5	1	1	1	5	1	5	1	5	5
5	3	5	3	5	5	4	4	5	5	3	5	3	5	5	4	4	5	1	1	5	2	1	5	3	1	5	2	5	1	1	1	1	1	5	5	5	5	5	3	3	1	2	4	4	1	4	1	5	4
5	4	5	4	4	4	3	4	5	2	4	4	3	5	5	2	1	3	1	4	2	2	1	5	2	3	4	4	4	1	1	3	1	1	5	5	5	5	4	5	3	2	4	1	5	1	5	1	3	5
5	3	4	3	4	5	4	4	5	2	5	3	3	5	4	4	2	2	2	2	2	2	1	2	2	1	2	1	2	2	1	3	2	1	5	5	5	5	5	3	4	4	1	3	4	1	4	1	3	5
5	5	5	4	4	3	5	5	5	2	5	5	4	5	5	2	1	2	1	3	2	2	1	4	1	2	2	2	2	1	1	1	1	1	5	5	5	5	3	1	1	1	1	1	5	1	3	1	3	5
3	4	5	4	4	3	3	3	5	3	4	3	4	3	4	2	2	2	1	2	2	1	1	3	1	2	3	1	2	2	1	3	2		1	4	5	5	4	2	2	1	3	3	4	1	4	1	5	4
4	4	5	4	4	4	4	5	4	4	5	4	4	4	5	2	2	3	2	3	4	3	1	4	2	3	3	3	3	1	3	4	2	3	4	4	4	4	5	5	5	5	5	4	3	2	4	1	3	4
5	4	3	3	4	3	4	4	4	3	4	3	3	3	4	1	1	2	3	3	2	3	2	4	1	2	3	2	3	2	1	1	1	1	4	4	4	3	3	1	1	2	2	2	3	2	3	1	2	3
5	4	5	4	4	1	5	4	5	3	5	4	4	4	5	2	1	2	1	3	3	2	1	3	1	3	3	3	2	1	1	1	1	1	5	5	5	5	3	3	5	5	5	1	3	1	5	1	4	3
5	4	4	4	2	4	3	2	4	4	4	4	4	4	4	4	1	4	2	4	4	4	2	4	2	3	4	3	4	1	1	4	2	1	5	5	5	4	1	2	4	1	3	1	4	1	4	1	4	4
4	4	5	2	4	4	4	4	4	3	4	4	4	4	4	3	2	3	2	4	2	2	2	4	2	4	4	4	4	2	1	2	4	2	4	4	4	5	3	3	3	4	2	1	4	1	3	1	4	3
3	2	4	2	3	4	4	4	4	4	4	5	4	4	4	2	2	2	2	4	4	2	2	4	2	4	4	3	4	2	2	2	2	2	5	4	2	3	3	3	3	3	4	3	3	1	3	1	3	4
5	4	4	4	4	4	3	4	5	3	5	4	5	4	5	2	2	4	1	3	3	4	1	4	1	4	4	4	4	1	1	4	3	1	5	5	5	5	3	1	4	1	1	1	4	1	3	1	4	5
5	3	4	3	4	3	4	4	5	3	4	3	3	3	5	3	3	4	2	3	4	3	2	3	3	3	3	3	2	1	1	2	2	1	5	5	5	4	3	2	4	2	2	3	4	1	4	1	3	3
5	3	4	4	5	3	3	2	5	3	2	4	4	4	4	4	3	4	1	3	4	4	1	4	2	3	3	4	4	1	1	2	3	2	4	4	4	4	3	4	2	3	3	3	3	3	2	2	2	3
5	3	5	2	4	4	4	4	5	3	4	4	3	4	5	3	4	5	3	5	5	2	4	3	3	5	4	5	5	5	1	3	5	3	2	3	3	5	5	5	5	5	1	3	3	1	3	1	4	5
5	3	5	5	5	5	4	5	5	4	4	5	5	5		4	1	3	1	2	3	2	1	4	1	4	5	4	3		1	4	1	1	5	5	5	5	5	1	5	2	2	1	5	1	5	1	5	4
2	3	4	2	3	4	3	4	4	4	4	3	3	3	3	3	2	3	3	3	3	3	2	4	1	3	4	2	4	4	2	4	4	2	3	3	3	4	5	4	5	2	2	2	3	1	4	1	4	5
4	1	5	5	5	5	5	3	5	2	2	4	5	5	5	3	3	3	1	5	3	4	5	1	1	4	3	5	4	1	1	1	1	1	1	5	5	4	4	5	5	5	3	3	5	3	4	1	5	5
3	3	3	1	2	2	2	2	3	3	3	3	3	3	3	3	3	3	4	3	3	2	3	3	3	3	3	3	3	2	3	4	3	3	2	2	3	3	3	3	3	3	3	3	3	3	3	3	3	3
4	4	4	3	4	4	2	3	4	3	3	3	4	4	4	3	2	3	2	4	4	2	2	3	2	3	3	4	3	2	1	3	2	1	4	4	5		4	4	4	4	2	3	4	2	3	1	4	4
5	5	5	4	5	4	4	4	5	4	4	4	4	5	5	3	3	2	2	4	3	2	2	4	1	3	4	2	2	1	1	1	1	1	5	5	5	5	3	1	4	3	1	1	3	1	3	1	4	3
5	4	4	3	3	4	4	4	5	4	4	5	3	2	4	2	3	4	3	5	4	4	3	3	4	3	5	3	4	3	1	3	1	2	3	4	2	4	3	5	3	5	4	3	2	3	3	3	1	3
5	4	2	2	2	4	3	4	4	3	4	4	2	4	4	3	2	3	2	2	4	2	2	2	2	3	3	2	4	2	2	2	4	2	3	3	2	2	3	4	4	3	3	3	3	3	3	3	3	3
4	4	4	4	4	2	5	4	4	4	4	4	4	4	4	2	2	3	2	4	3	1	2	4	2	4	4	4	3	2	1	2	4	1	4	4	4	3	4	4	4	3	2	2	4	1	2	1	4	4
4	5	4	4	4	3	3	3	4	3	4	4	4	4	3	2	4		4	3	3	3	3		2	4	3	4	4	4	4	3	1	1	4	4	4	4	3	2	4	4	4	3	3	4	3	2	2	2
5	4	4	3	3	3	3	4	5	2	3	4	4	4	4	4	2	4	2	5	4	3	2	3	1	4	4	4	3	1	1	3	2	1	5	5	4	3	3	3	4	4	4	2	4	1	2	1	3	3
5	3	4	4	4	3	4	4	5	2	3	4	4	3	5	4	2	3	2	3	4	3	2	5	2	3	3	3	3	1	1	3	2	1	4	4	4	3	3	3	3	3	3	3	3	3	3	1	4	4
4	2	4	4	4	4	2	2	5	2	2	2	4	4	5	2	2	2	2	2	2	4	2	1	4	2	1	4	4	4	4	2	4	2	2	4	2	4	4	4	4	4	4	4	2	2	2	1	1	2
5	5	4	4	4	2	5	4	5	4	5	5	4	5	4	3	3	3	2	3	2	2	2	5	3	3	5	3	3	2	1	3	3	1	5	4	5	3	3	3	3	2	3	1	3	1	3	1	4	4
5	4	4	4	4	3	3	4	5	3	4	4	5	4	4	2	2	3	3	4	3	3	2	3	2	3	3	3	3	2	1	1	3	1	5	5	5	4	5	3	1	2	3	2	4	2	4	1	3	4
4	4	2	5	4	4	4	4	5	4	4	2	4	5	4	2	2	2	2	5	2	2	1	2	1	4	2	4	2	2	2	4	2	1	5	5	5	4	4	2	5	4	2	4	4	3	4	1	5	4
4	4		4	4	3	4	4	5	3	4	4	5	5	4	3	2	2	3	4	4	3	2	4	1	3	4	3	3	3	4	2	2	1	4	4	4	4	3	4	2	3	3	3	3	2	2	1	4	4
3	4	3	3	4	3	4	3	5	3	3	4	3	4	3	3	3	2	2	3	3	2	4	4	1	3	4	2	4	1	3	3	1	1	4	5	5	5	3	4	4	5	3	3	2	2	4	2	3	3
4	4	4	4	4	4	4	4	5	4	4	4	4	4	4	3	2	3	3	5	3	2	2	4	3	4	4	4	4	1	1	1	1	1	5	5	5	5	3	5	5	4	4	2	3	1	1	1	3	3
5	4	5	3	4	5	4	4	2	3	4	3	4	4	3	1	1	3	4	3	2	1	2	3	1	3	4	2	2	1	1	3	2	1	4	4	4	2	3	3	5	2	4	3	4	1	4	1	4	5
5	3	3	3	3	3	2	5	4	3	3	3	2	3	3	3	3	3	3	5	3	3	3	4	3	3	3	4	3	3	4	3	3	3	3	4	4	3	3	3	1	1	5	3	3	3	3	3	3	3
5	4	5	4	5	5	5	4	5	4	4	5	4	4	4	2	2	1	1	2	2	3	1	4	1	1	3	1	2	1	1	4	1	1	5	5	5	5	5	3	4	3	2	3	4	1	5	1	4	5
5	4	4	4	5	4	4	3	5	5	4	4	4	5	5	1	3	4	2	4	2	3	2	5	1	3	4	4	3	1	1	1	1	1	5	5	5	4	2	1	4	3	2	2	4	1	3	1	4	4
5	5	5	4	5	3	4	4	4	5	4	4	4	3	3	4	3	5	5	5	4	4	3	4	4	3	4	4	5	4		2	5	1	5	5	5	5	3	4	5	5	5	5	5	1	2	1	1	4
4	3	4	4	3	4	4	4	3	3	4	4	3	4	4	2	2	3	3	3	2	2	2	2	2	4	3	2	2	2	1	4	2	1	3	4	3	4	4	4	3	2	2	1	4	1	2	1	3	5
5	5	5	4	5	3	4	4	5	4	5	5	4	4	4	4	4	3	2	4	3	4	2	4	2	4	4	4	5	2	1	3	2	1	5	4	4	4	3	3	4	4	4	3	3	2	3	3	3	3
5	4	5	4	3	4	5	4	5	3	4	5	4	5	4	3	1	3	2	4	2	2	1	4	1	3	4	4	3	1	1	2	2	1	5	5	4	5	4	3	3	4	2	2	5	1	3	1	3	5
4	4	4	4	4	4	4	4	4	3	4	4	4	4	4	4	2	2	2	4	4	2	2	3	2	3	3	4	3	2	1	2	1	1	4	4	4	4	3	4	4	4	4	4	3	3	4	2	5	4
5	2	3	4	5	5	4	4	5	1	3	5	2	5	4	4	4	3	1	4	4	3	1	5	3	3	5	4	2	1	1	3	1	1	5	5	1	5	4	2	1	3	4	3	3	4	3	1	3	5
5	4	4	4	4	3	4	4	4	3	3	4	3	4	4	2	2	2	2	3	3	2	2	3	2	3	4	3	3	2	2	2	2	2	4	4	5	5	3	3	2	4	4	4	4	3	4	1	3	2
4	4	4	4	5	4	4	4	5	4	4	4	5	4	4	4	3	3	4	4	4	4	3	4	2	4	4	4	2	3	2	4	4	3	4	5	5	5	3	4	4	3	2	3	4	1	4	1	4	3
5	4	5	5	5	3	3	5	5	4	5	4	5	4	5	2	1	3	4	4	3	2	1	3	1	4	4	2	4	3	1	1	1	1	5	5	5	5	3	1	2	3	3	3	3	1	3	1	4	4
4	4	5	4	4	2	5	4	4	3	4	4	4	4	3	2	2	3	2	5	4	2	2	5	1	5	3	5	4	2	2	4	2	3	4	4	4	4	2	4	3	4	4	4	4	3	2	4	2	2
5	5	5	4	5	4	4	4	5	3	4	4	4	4	4	3	3	2	1	4	3	3	2	3	2	4	4	4	3	1	1	3	1	1	5	5	4	3	4	5	5	4	5	3	1	1	3	3	3	2
5	4	4	3	4	5	5	4	4	5	5	5	5	3	5	3	3	2	3	2	3	2	5	5	2	3	4	3	4	1	2	2	2	1	5	5	4	3	3	2	5	2	2	1	5	1	4	1	5	5
5	5	5	3	2	5	5	1	2	3	5	5	3	4	4	3	3	5	1	5	4	4	3	4	3	5	1	4	4	3	3	1	3	1	3	2	2	1	1	3	1	5	5	3	2	1	3	4	2	1
4	3	4	5	4	4	3	3	5	4	3	4	4	5	4	3	2	3	4	4	3	3	2	4	2	3	4	4	3	2	3	3	3	2	5	5	5	4	4	4	5	3	4	3	5	1	4	1	4	4
5	4	3	3	4	4	3	3	4	4	4	4	4	3	3	2	2	3	2	3	3	5	3	3	3	4	4	3	3	1	3	4	4	1	5	5	4	3	3	3	3	5	3	1	5	1	3	1	5	5
3	3	3	4	5	5	5	4	4	3	4	4	3	3	4	4	2	4	4	3	3	4	3	4	4	4	4	3	4	3	2	3	4	2	4	3	5	4	5	3	5	3	2	3	4	1	3	1	3	4
4	4	5	5	4	4	1	4	2	4	4	5	4	4	4	4	2	4	4	4	4	2	2	5	1	4	4	4	5	4	4	4	5	1	4	5	3	4	5	2	5	2	4	4	5	1	4	1	3	5
5	3	3	3	3	3	3	3	3	3	3	2	2	2	5	3	3	3	3	3	3	3	3	3	3	3	2	2	3	2,5	1	2	2	1	5	5	1	5	5	1	1	2	3	3	4	3	3	1	5	5
4	5	2	2	3	2	4	4	5	3	4	4	3	4	4	2	5	1	1	4	2	5	1	4	1	3	2	2	2	1	5	4	2	1	4	2	4	4	5	2	2	4	2	1	5	2	3	1	3	4
5	5	5	4	5	4	5	5	5	4	5	5	4	5	5	4	1	4	1	4	4	2	1	5	2	5	5	4	4	1	1	2	1	1	5	5	5	5	4	3	5	1	2	3	5	1	5	1	5	5
5	5	5	2	5	5	5	5	5	5	5	5	3	5	5	5	3	1	1	2	2	5	1	5	1	5	5	5	2	1	1	1	1	1	5	5	5	5	5	1	5	1	3	1	5	1	5	1	5	5
5	4	5	4	5	3	5	4	5	2	5	5	4	4	5	3	2	4	2	5	4	2	2	3	2	5	3	4	4	2	2	3	1	1	5	5	5	5	3	4	4	4	5	4	1	3	2	2	3	3
4	4	5	4	4	4	4	4	4	4	4	5	3	5	4	3	1	3	3	4	3	3	2	3	2	3	4	4	4	3	1	3	3	1	5	5	5	4	4	4	4	4	3	3	4	3	4	2	4	4
4	4	3	2	3	2	3	3	3	3	3	4	3	4	3	3	4	3	2	3	3	2	3	4	4	4	3	3	3	3	2	3	1	3	4	3	4	3	3	3	3	3	3	4	4	3	3	1	3	3
5	4	4	3	4	3	4	4	4	4	5	5	4	4	5	4	2	2	1	4	4	3	2	5	2	4	4	4	4	2	1	1	2	1	5	5	3	4	3	2	3	1	2	2	5	1	5	1	4	4
4	4	4	4	4	4	4	4	4	4	4	4	4	4	4	3	2	3	5	3	4	4	3	4	2	4	4	4	4	3	1	3	1	1	5	5	5	5	3	3	4	3	3	5	4	3	4	4	4	4
5	4	5	2	3	4	2	5	4	5	5	4	4	4	5	1	2	3	3	3	2	3	2	5	3	5	5	5	2	1	1	2	2	1	5	4	4	3	3	4	4	4	3	3	2	1	2	1	2	4
2	5	2	5	5	3	5	5	5	1	3	4	5	4	4	3	1	5	2	3	4	4	5	1	1	4	2	4	3	3	5	5	1	1	1	5	5	5	5	5	3	3	5		3	5	5	3	2	4
5	5	4	2	3	3	4	4	5	4	4	4	3	4	4	4	2	3	4	5	4	2	2	4	1	4	4	4	4	4	1	4	1	1	4	4	5	4	2	4	5	5	4	3	3	1	1	1	3	4
5	5	5	4	5	4	4	4	5	3	4	5	5	5	5	4	4	4	2	5	4	3	2	3	4	5	3	4	4	3	4	2	1	1	4	4	5	5	2	1	3	4	3	3	5	3	4	2	3	3
4	4	4	4	3	3	4	3	3	3	3	4	4	3	4	4	2	4	2	3	3	2	3	3	3	3	3	3	3	3	5			1	4	4	4	4	3	4	5	3	4	4	4	1	3	1	4	3
5	5	5	5	5	5	5	5	5	5	5	5	5	5	5	5	5	5	5	5	4	5	5	5	5	5	3	5	5	3	4	3	4	5	5	4	5	5	5	5	5	3	4	4	5	5	4	3	3	3
5	3	4	4	5	2	5	3	5	3	3	3	3	5	5	5		3	2	5	3	4	2	3	3	4		3	5	1	1	3	1	1		5	5	5	3	4	5	5	4	4	5	5	5	3	3	3
4	3	3	3	3	4	2	3	4	2	3	3	3	3	4	3	4	4	3	4	4	4	3	3	3	3	3	3	4	3	2	2	2	3	3	3	4	3	4	3	4	4	3	3	3	2	3	1	4	3
5	4	3	3	3	3	2	3	4	2	3	3	3	3	4	3	3	3	2	4	3	3	3	3	2	3	3	4	3	3	1	2	1	2	4	4	4	4	4	4	3	4	3	3	3	3	3	2	4	3
4	3	4	4	5	2	4	4	5	4	3	4	4	5	3	2	3	3	1	4	4	3	3	5	5	3	4	4	3	2	3	4	1	2	5	5	4	4	3	4	4	3	4	4	3	1	3	1	3	4
4	3	3	3	3	4	2	3	4	2	2	2	3	3	3	3	2	3	3	4	4	3	3	2	3	3	3	3	4	3	2	3	1	2	4	4	4	4	3	3	3	3	3	3	3	2	3	2	4	3
5	4	4	5	5	3	4	2	5	3	4	4	5	4	4	3	1	3	1	5	4	3	1	3	1	4	4	3	4	1	3	3	1	1	3	5	3	3	3	3	3	3	3	1	3	1	3	1	3	2
4	3	3	3	4	3	3	3	4	4	4	4	4	4	5	2	2	2	4	4	2	2	2	4	2	3	3	4	2	2	2	4	2	2	3	4	3	3	4	4	3	4	3	3	3	2	4	2	4	3
1	5	5	2	3	4	4	4	5	3	5	5	3	5	4	2	1	1	3	3	4	1	1	3	1	2	1	2	5	2	1	1	4	1	2	4	4	3		5	5	5	3	3	5	1	4	1	5	5
5	3	4	2	3	4	3	4	4	3	3	3	3	4	4	3	2	2	3	4	4	2	2	3	2	3	3	4	3	2	1	3	3	1	5	5	4	5	5	3	4	3	3	4	4	2	4	1	3	3
5	4	4	4	4	3	4	4	4	4	4	3	4	4	4	3	2	3	3	4	3	2	2	4	1	4	4	3	3	1	1	1	1	1	5	5	5	5	5	2	5	3	3	2	4	1	4	1	4	5
5	4	5	5	5	3	3	5	5	2	4	5	5	4	5	4	2	2	1	4	2	3	1	5	1	3	4	4	4	1	1	2	1	1	5	5	5	5	2	3	3	1	2	3	5	1	5	1	3	4
5	3	4	4	4	4	3	4	5	3	4	4	4	4	4	4	2	4	2	2	3	2	2	4	2	3	3	3	3	2	1	4	3	2	5	5	5	3	3	2	3	2	2	1	4	1	4	1	4	4
4	3	4	4	4	4	4	4	4	3	4	4	3	4	4	4	2	4	3	3	3	2	2	4	2	2	4	3	4	4	2	3	4	2	4	4	2	4	4	4	4	2	3	2	3	2	3	2	3	3
1	3	3	2	3	3	5	3	4	3	4	3	4	1	2	1	3	3	3	3	4	3	2	4	1	3	3	4	4	1	1	5	1	1	5	5	5	5	3	1	1	1	1	1	3	1	3	1	4	5
1	1	4	3	2	3	3	2	4	4	3	3	3	1	3	1	4	2	1	1	4	1	3	3	3	3	3	4	4	2	1	4	3	1	4	4	5	2	5	2	5	1	1	1	5	1	5	1	4	5
1	2	5	1	5	4	3	4	4	3	4	1	5	1	1	1	5	3	1	2	3	3	3	4	1	1	3	4	5	3	1	3	2	1	5	5	3	4	5	5	3	3	1	3	3	1	4	1	3	4
2	2	5	2	5	2	5	5	4	4	3	4	5	1	3	2	4	3	3	2	5	3	2	2	3	3	3	5	4	2	1	2	4	1	5	4	5	3	3	2	3	2	1	1	4	1	5	1	5	4
1	1	4	1	2	2	2	4	3	5	3	2	3	1	4	2	2	3	3	2	3	2	2	4	1	2	3	2	4	3	1	3	2	1	4	5	4	3	3	4	5	3	3	1	3	1	3	1	4	3
1	3	4	3	1	3	4	2	4	4	4	1	5	1	1	1	3	3	3	4	3	3	2	3	1	1	3	4	4	1	1	3	2	1	4	4	5	4	5	3	5	4	1	3	5	1	5	1	4	4
1	3	3	3	1	2	4	2	4	3	5	3	5	1	3	2	3	1	1	3	2	4	2	4	2	2	3	3	4	3	1	2	2	1	5	5	4	4	5	2	3	2	1	2	1	1	3	1	3	5
1	2	4	1	4	2	4	3	4	1	4	3	4	1	1	1	4	4	1	2	3	3	1	3	1	1	4	4	4	1	1	4	1	1	5	5	5	5	5	1	3	1	1	3	1	1	5	1	5	5
2	3	4	2	5	1	5	4	3	3	3	2	3	1	1	1	3	3	2	2	5	4	1	4	1	2	1	4	5	2	1	2	2	1	5	5	5	5	4	3	3	1	2	1	4	2	3	1	4	4
3	3	4	1	2	3	3	2	4	3	3	2	3	2	2	3	3	2	1	3	3	4	2	4	2	2	3	4	4	2	1	3	1	1	5	5	5	4	5	2	4	1	1	1	5	1	3	1	4	4
2	4	4	2	4	3	4	3	4	4	4	2	4	1	2	3	3	2	4	4	4	3	2	4	1	2	4	4	4	1	2	3	3	1	5	5	5	5	5	4	5	2	2	3	5	2	4	1	4	5
1	4	3	4	2	4	4	2	4	2	4	2	4	1	1	1	5	2	3	5	3	4	3	4	1	4	3	3	4	1	1	2	1	1	5	5	5	5	5	1	1	1	2	5	5	1	5	1	4	5
5	3	3	4	3	3	3	3	2	4	3	4	3	3	3	5	3	3	2	4	2	4	3	4	3	4	2	4	4	3	4	4	4	3	3	4	4	4	4	3	5	3	4	3	4	2	4	1	4	4
3	3	3	3	4	2	4	3	4	2	4	2	3	1	1	3	3	1	1	2	4	3	1	4	2	1	3	3	4	2	1	4	1	1	5	5	5	5	4	3	3	1	3	4	3	1	4	1	4	4
2	5	3	2	2	3	2	2	3	4	2	2	3	2	2	2	4	2	1	4	2	4	3	3	2	2	2	2	3	2	2	2	1	1	5	5	4	5	5	2	5	1	1	1	5	1	4	1	5	5
1	2	4	3	3	2	4	3	4	1	4	3	4	1	1	3	1	2	3	3	3	3	2	4	1	2	3	3	4	2	1	1	1	1	5	5	5	5	4	2	3	2	1	1	5	1	1	1	5	4
2	4	4	4	3	4	4	2	4	5	4	3	3	2	2	1	4	4	2	5	3	4	2	4	4	5	5	4	4	4	1	5	4	1	3	5	4	4	5	5	3	1	4	3	4	1	4	1	5	5
3	2	4	1	2	3	3	2	4	3	4	1	4	1	1	4	3	2	1	2	2	3	3	4	1	1	4	4	4	1	1	1	1	1	5	5	5	5	5	1	5	3	1	2	5	3	5	1	5	5
2	2	4	4	3	2	3	3	5	2	3	2	4	1	2	3	3	3	2	2	3	2	2	4	1	1	3	3	3	1	1	2	2	1	5	5	5	5	3	2	3	1	2	1	4	1	4	1	4	4
2	4	2	3	1	2	3	2	3	2	2	4	3	3	4	1	2	2	1	1	1	4	1	3	3	3	4	5	4	3	1	5	3	1	5	5	4	5	4	1	3	1	4	2	4	2	3	1	4	4
2	2	4	1	3	3	4	3	3	3	3	2	3	1	3	2	1	2	1	4	3	3	3	3	1	2	4	3	3	2	1	2	2	1	4	4	4	4	4	3	5	2	2	2	4	1	4	1	3	4
4	3	4	2	4	3	4	2	4	3	4	2	4	1	1	4	2	2	3	3	4	3	2	2	1	2	3	4	3	1	1	1	1	1	4	4	3	4	4	1	2	3	2	1	5	1		1	5	5
3	3	2	5	4	3	4	3	3	4	4	1	4	5	3	1	5	1	3	3	2	4	3	3	3	3	2	1	5	4	4	5	5	2	5	5	5	5	5	3	3	3	3	4	4	2	5	1	3	5
1	4	4	1	2	2	4	4	4	4	2	4	3	1	3	1	4	2	2	5	5	4	1	5	2	5	5	4	5	3	3	4	2	1	5	5	5	5	5	4	5	3	3	4	5	1	4	1	5	5
1	3	5	1	3	3	5	3	4	3	5	3	5	1	2	1	3	1	1	3	3	3	2	5	1	1	4	4	5	1	1	1	1	1	5	5	5	5	3	1	3	1	1	1	1	1	5	1	5	5
1	3	4	3	3	3	4	3	4	4	4	3	4	1	1	1	4	3	3	3	3	4	2	4	1	1	4	3	3	2	1	3	1	1	5	5	5	5	5	3	3	1	3	3	5	3	4	1	5	5
2	2	5	3	2	3	4	5	2	5	3	3	4	3	2	3	4	1	1	3	4	4	3	3	2	4	1	3	4	3	5	5	5	2	3	2	4	4	5	1	5	1	1	1	3	3	1	1	1	5
4	3	4	2	2	2	4	2	4	3	2	2	4	1	3	3	3	3	2	3	3	2	2	4	2	2	4	3	4	2	2	2	4	2	4	4	4	3	2	4	4	1	3	3	4	1	4	1	4	3
2	3	4	1	4	4	5	3	5	1	4	3	5	1	2	2	1	1	3	3	4	3	2	5	1	1	5	3	5	1	3	2	1	1	5	5	5	5	1	3	3	1	1	3	5	1	4	1	3	5
4	3	2	3	2	1	4	3	5	3	3	2	5	2	1	4	3	1	2	1	4	4	1	4	1	1	1	4	4	1	1	4	2	1	5	5	5	5	5	4	4	1	1	3	2	1	3	1	3	4
1	3	4	1	3	2	4	3	4	2	5	1	5	1	1	1	1	1	3	3	3	1	1	5	1	1	4	4	5	1	1	3	1	1	2	2	4	2	2	3	3	5	5	2	3	2	3	2	3	1
2	3	3	4	1	3	4	3	4	2	3	2	4	1	1	2	2	3	1	3	3	2	2	3	1	3	4	4	4	2	1	4	1	1	5	5	5	5	5	1	5	2	3	1	5	1	4	1	3	4
1	3	3	2	3	2	4	2	4	3	3	2	3	1	1	2	4	3	2	2	3	3	3	4	1	2	4	3	3	1	2	3	2	2	4	4	3	3	3	2	4	3	2	3	3	1	3	1	4	4
5	1	4	1	2	1	4	3	4	2	4	2	4	1	1	5	3	2	2	2	3	2	1	3	1	1	3	3	3	1	1	2	3	1	4	4	4	4	4	2	5	2	3	1	5	1	3	1	4	4
4	3	3	4	3	2	4	4	3	5	3	1	3	1	1	4	3	3	1	3	4	4	2	3	1	1	4	3	3	2	1	1	2	1	5	5	5	5	3	3	3	1	3	2	4	2	3	1	4	4
1	3	2	2	3	2	5	2	5	2	5	1	5	1	1	1	3	3	4	4	5	3	2	5	1	1	5	5	5	1	1	1	1	1	5	5	5	5	2	2	5	2	1	5	5	1	4	1	5	5
2	3	4	2	3	2	4	2	4	2	4	1	4	1	1	2	1	2	2	3	3	3	1	4	1	1	4	4	4	1	1	4	1	1	5	5	5	5	5	4	3	1	1	4	4	1	1	1	4	4
4	1	3	2	3	1	4	2	4	3	4	2	4	1	1	3	2	2	2	3	2	3	1	4	1	1	3	3	4	2	1	2	4	2	4	4	2	4	3	2	4	2	2	2	4	1	3	1	4	4
1	4	4	3	2	3	5	2	5	2	5	1	5	1	1	1	4	2	1	3	4	3	3	4	1	1	3	5	5	1	1	1	1	1	5	5	5	5	5	2	5	4	2	3	5	4	5	1	4	5
1	3	4	4	4	3	4	2	5	4	2	4	5	1	4	4	3	3	3	3	5	4	3	5	1	2	3	4	4	3	1	1	1	1	2	4	5	4	3	4	5	1	5	2	2	1	3	1	4	3
4	4	4	3	3	3	4	3	4	3	3	4	4	2	4	3	1	2	2	4	3	3	2	4	1	2	4	4	4	3	2	2	2	1	4	4	5	4	3	3	1	1	3	3	4	1	3	1	4	5
1	1	4	1	2	3	3	2	4	1	3	1	4	1	1	1	1	2	1	3	3	3	2	4	1	4	3	4	3	1	1	4	2	1	4	4	5	4	3	3	5	1	2	3	4	1	3	1	3	5
1	2	3	2	3	1	4	4	4	2	3	1	4	1	1	1	3	3	3	2	4	3	2	4	1	2	4	2	3	2	1	3	3	2	4	4	4	4	3	3	4	4	3	3	4	5	4	1	3	3
4	4	4	2	5	4	4	4	4	2	4	4	2	3	4	2	3	2	2	4	2	4	2	4	3	2	2	2	2	2	2	2	2	2	4	4	4	4	2	3	2	2	2	3	4	3	4	2	4	4
5	3	4	3	3	5	5	4	5	3	3	4	3	3	5	3	4	3	1	1	4	1	1	2	3	1	2	1	2	3	1	5	1	1	5	5	5	5	5	1	5	1	1	1	5	1	3	1	5	5
5	4	5	3	4	5	4	4	5	1	5	5	4	5	5	2	3	1	2	1	4	3	1	2	1	1	2	1	2	2	1	1	2	1	5	5	5	5	5	2	4	1	2	1	5	3	3	1	5	5
5	3	5	2	5	4	3	2	3	2	4	3	3	4	4	3	1	3	2	3	4	2	1	3	3	1	3	2	3	3	1	4	1	1	5	5	5	5	4	2	3	3	3	1	3	1	3	1	4	4
5	4	5	4	4	4	3	3	5	2	2	3	4	5	5	4	2	2	1	1	4	3	1	3	2	1	3	2	4	1	1	3	1	1	5	5	5	5	5	1	4	1	1	1	5	1	5	1	3	4
5	5	5	4	5	5	4	4	5	3	5	4	4	5	5	2	2	2	2	2	3	2	2	3	2	2	3	3	2	1	1	2	1	1	5	5	5	5	4	2	3	2	2	1	4	1	3	1	4	4
5	5	2	4	5	3	1	4	5	4	4	5	4	5	2	3	1	4	2	5	4	5	2	3	1	4	3	5	5	4	2		4	2	2	3	2	1	1	1	1	5	4	3	2	1	2	2	3	2
5	4	4	4	4	4	3	4	5	2	4	2	4	4	4	3	1	2	2	4	3	2	2	4	2	1	3	2	2	2	1	2	2	1	4	4	4	3	4	2	4	1	2	2	4	1	3	1	5	4
5	4	4	5	5	3	5	4	5	1	5	4	4	4	3	1	3	3	1	4	3	2	1	1	1	2	1	2	3	4	1	1	1	1	5	5	5	5	3	1	2	2	1	1	4	1	4	1	3
5	4	3	3	3	2	3	3	5	2	4	3	3	4	3	1	3	1	1	2	2	3	1	3	1	2	3	3	3	1	1	1	2	1	3	3	3	3		2	1	2	1	1	3	1		1	3
5	4	5	4	4	3	4	3	3	4	3	4	3	3	4	5	2	4	3	4	4	4	2	5	2	5	4	5	4	2	1	2	4	1	4	4	3	4	3	4	5	1	3	1	1	1	2	1	1	3
5	5	3	5	5	2	4	5	5	3	4	4	5	4	2	4	2	3	3	4	4	1	2	5	1	4	3	5	3	1	1	3	1	1	5	4	2	2	3	3	4	4	3	1	4	1	3	1	1	4
5	2	4	3	5	4	2	3	4	1	4	3	3	4	4	3	1	3	2	1	4	2	3	5	1	3	4	2	2	1	1	1	2	1	4	4	4	4	3	4	5	1	2	3	3	1	4	1	5	4
5	2	4	2	5	5	3	3	4	5	3	4	3	5	5	5	1	3	2	3	4	3	1	5	3	2	4	4	4	1	1	1	2	1	5	5	5	5	4	2	3	3	2	2	4	2	5	1	4	4
3	4	4	3	4	3	4	4	2	3	4	4	3	4	4	3	1	4	3	4	4	3	2	3	2	4	4	4	4	3	1	3	2	1	4	4	4	3	3	4	4	3	4	4	4	1	3	3	3	5
4	5	4	2	4	4	5	3	5	4	5	5	3	4	4	3	1	3	1	2	3	3	2	5	2	3	3	4	4	2	1	2	1	1	5	5	5	5	5	3	5	2	3	3	4	2	3	2	4	4
5	4	5	3	4	4	4	3	5	3	3	3	3	3	4	4	3	3	5	4	3	4	2	4	3	3	4	4	3	3	2	2	3	2	5	4	4	3	2	3	5	4	4	3	2	2	2	1	2	4
3	2	5	1	3	4	2	2		3	4	4	3		2	2	1	1	3	3	4	3	3	2	3	2	4	2	3	2	4	3	2	3	2	3	2	4	3	4	4	3	3	3	4	2	2	1	4	3
5	4	5	3	3	5	4	3	4	3	3	4	3	4	4	4	3	4	3	5	4	3	3	5	3	3	4	3	3	3	1	3	2	1	5	5	5	4	4	3	5	3	2	3	5	1	4	1	4	4
4	5	5	5	5	3	3	4	5	3	5	4	5	4	5	5	1	2	2	2	3	3	1	5	1	4	4	4	3	3	1	2	3	1	5	5	4	4	4	2	4	4	4	3	4	1	3	1	2	2
3	5	4	2	5	5	5	3	3	2	5	5	2	3	5	2	4	3	3	4	3	2	3	5	3	3	3	3	5	2	1	3	2	1	5	5	5	5	3	4	3	3	2	3	4	1	3	1	3	3
5	4	5	1	2	5	5	5	3	4	4	5	1	3	5	4	4	3	2	3	2	5	2	5	2	3	5	2	4	5	1	1	2	1	5	5	5	5	5	2	5	2	1	1	5	1	5	1	5	5
5	5	5	2	5	4	4	5	5	3	5	5	3	5	5	2	2	4	1	3	3	5	1	5	2	2	4	2	3	1	1	1	2	1	5	5	5	4	1	2	1	2	4	1	5	1	2	1	3	3
5	3	5	4	5	4	3	4	4	3	4	4	4	3	4	4	1	1	2	4	3	4	3	3	4	3	3	3	2	3	1	2	2	1	5	5	5	5	2	3	2	1	1	1	4	1	3	1	5	4
5	4	4	5	5	3	4	5	5	3	5	4	5	5	4	1	2	2	1	2	3	2	1	3	2	3	3	3	3	2	3	4	2	1	5	5	5	4	4	3	5	4	1	3	5	1	4	1	4	5
5	3	3	3	5	4	4	4	3	1	4			4	4	2	3	4	1	2	2	4	1	5	3		3	2				4	2	2		4	4	4	4			2		1		2	1	1	4	4
5	3	4	4	4	3	4	4	4	4	4	4	5	4	5	4	3	3	3	4	4	3	3	4	3	3	4	3	4	2	2	3	2	2	3	4	4	4	4	3	4	3	3	3	4	3	3	2	4	4
5	5	5	5	5	5	5	5	5	5	5	5	5	5	5	1	1	3	1	5	1	1	1	5	1	5	5	5	3	1	1	5	1	1	5	5	5	5	3	4	2	5	5	5	5	1	5	1	5	5
5	5	5	5	5	4	5	5	5	4	5	4	5	5	4	5	3		4	5	5	5	5	5	3	5	4	5	5	1	3	2	3	3	5	5	5	5	4	5	5	5	4	5	4	4	4	4	4	4
5	5	5	4	5	3	2	4	5	4	5	4	5	5	5	3	2	3	1	2	4	2	2	3	1	1	4	4	3	1	1	4	4	1	5	5	5	3	4	3	4	1	1	1	5	1	4	1	4	5
5	3	5	5	5	5	4	3	5	2	5	3	5	5	5	5	1	3	1	4	5	1	1	3	1	1	3	2	5	1	1	1	2	1	5	5	5	5	5	3	4	1	1	5	5	1	4	1	5	5
5	5	5	4	5	5	4	4	5	3	4	4	4	4	5	3	2	4	1	3	4	2	1	4	3	3	4	1	4	1	1	1	1	1	5	5	5	5	4	3	5	2	5	3	5	1	4	1	5	5
4	5	5	5	5	3	5	4	5	4	5	5	5	5	5	5	1	3		4	5	4	5	4	2	4	3	4	4	5	3	5	1	4	5	3	4	5	3	5	5	4	3	4	5	1	5	4	5	4
5	4	5	4	5	5	5	5	5	4	5	5	5	5	5	2	1	2	2	4	4	2	1	5	1	2	5	4	4	1	1	1	1	1	5	5	5	5	3	4	4	4	2	2	4	1	4	1	4	4
5	4	3	3	4	5	4	4	4	2	3	4	4	4	4	3	4	4	2	5	3	4	1	3	3	2	4	4	4	2	1	3	1	1	5	5	5	5	1	2	1	4	4	4	4	3	4	3	4	4
5	3	4	4	3	2	3	2	5	3	3	3	5	4	3	3	3	3	2	3	3	4	4	2	3	4	4	4	4	2	4	3	3	2	3	4	2	4	2	3	3	3	2	4	4	2	4	3	2	4
5	3	4	5	5	5	4	4	5	3	4	5	5	5	4	2	1	2	1	3	3	3	1	3	2	2	3	3	4	2	4	4	2	1	5	5	5	4	3	4	4	5	2	3	3	2	4	1	5	5
5	4	4	3	3	4	4	4	2	2	4	3	3	4	5	4	2	3	2	1	3	2	2	5	2	3	4	3	2	4	1	2	1	1	4	4	4	4	4	2	4	1	2	2	4	1	4	1	4	5
5	4	4	4	3	3	4	3	4	4	4	5	3	4	5	4	3	3	2	4	2	4	2	5	2	4	4	3	3	2	2	3	2	2	4	4	4	4	3	4	3	5	4	3	2	3	4	4	2	3
5	5	3	3	4	4	5	3	5	2	4	4	3	4	5	1	2	1	2	2	3	3	1	4	2	4	5	3	4	1	1	1	1	1	5	5	5	5	2	2	5	3	2	1	5	1	5	1	3	5
5	4	5	3	4	2	4	4	4	4	5	3	3	4	4	4	4	4	2	4	3	2	2		3	5	3	4	3	2	1	3	4	1	5	5	4	5	4	3	4	4	3	3	4	2	3	2	4	3
4	4	5	3	4	1	3	3	4	3	4	4	4	3	4	2	3	4	2	5	2	3	1	3	4	5	4	5	3	3	3	3	3	3	4	4	4	4	3	3	3	4	4	4	3	3	4	2	3	2
4	5	4	2	5	4	4	4	2	4	4	3	2	4	4	3	3	3	5	5	3	4	2	3	3	4	3	3	5	5	3		2	1	4	4	2	3	3	5	5	5	4	3	4	1	2	1	3	5
5	4	4	3	3	3	4	3	4	3	4	4	3	5	5	3	3	3	2	4	4	3	2	4	3	3	3	2	3	1	1	3	2	1	5	5	5	4	3	4	3	4	2	2	4	2	4	1	4	3
5	4	5	5	4	5	4	4	5	4	4	4	4	5	4	4	3	4	5	5	5	4	1	4	2	5	4	5	4	4	4	4	4	3	4	4	4	4	4	4	4	4	4	4	4	1	2	2	2	4
5	3	4	5	3	4	2	3	5	4	3	5	5	5	5	1	3	5	4	5	5	5	1	1	3	4	1	4	5	4	1	3	5	3	3	3	2	3	3	5	5	5	5	2	4	1	4	1	3	4
5	4	3	4	5	4	4	5	5	5	5	4	5	5	5	4	3	3	1	4	3	4	3	4	1	4	3	4	4	1	1	4	3	1	3	3	5	3	3	3	3	5	5	2	5	1	5	1	5	4
4	4	3	3	5	5	5	3	4	3	4	5	4	5	5	5	3	4	2	4	4	4	1	4	3	4	4	4	4	2	2	1	1	1	5	5	5	5	3	3	3	4	3	3	3	2	4	1	4	4
2	3	5	5	4	4	5	5	5	5	4	4	4	5	4	5	4	5	1	3	4	2	1	5	2	4	5	3	5	2	5	4	2	2	5	4	4	3	5	5	5	4	5	4	4	1	2	1	4	5
3	4	4	4	4	2	4	2	4	2	3	4	4	4	4	2	2	3	4	2	4	3	2	2	3	3	1	4	3	3	1	3	4	2	4	4	5	3	4	3	4	2	2	2	3	1	3	1	4	4
5	3	5	4	4	4	4	4	5	3	4	4	5	5	4	3	2	2	3	4	4	2	1	3	1	4	1	4	4	3	2	4	3	1	5	4	4	3	5	5	5	3	4	5	5	1	3	1	4	3
4	4	5	4	5	5	3	3	5	2	4	4	3	5	5	3	2	3	1	1	3	2	1	2	2	4	2	4	2	1	1	5	1	1	5	5	5	5	5	5	5	5	3	5	5	4	5	1	5	5
5	4	5	3	5	5	4	4	5	4	4	5	5	4	5	5	3	4	3	4	4	4	2	3	5	4	4	3	4	1	1	2	1	1	5	5	4	5	5	4	3	4	4	4	3	4	2	1		5
5	5	3	3	4	5	2	5	5	5	4	4	3	5	3	4	3	2	1	1	2	4	1	5	3	1	4	1	2	1	1	1	1	1	5	5	5	5	5	2	5	1	1	2	5	1	1	1	5	5
5	2	4	4	4	4	3	2	5	3	3	4	4	4	4	2	2	3	1	3	3	2	1	4	1	4	3	3	3	1	1	3	1	2	4	4	3	4	2	4	2	4	3		3	1	3	2		3
5	3	2	3	4	5	4	5	5	3	5	5	3	5	5	4	2	3	1	2	3	3	1	2	2	2	3	2	3	1	1	2	2	1	5	5	4	5	5	3	5	1	2	3	5	2	3	1	5	5
5	4	4	3	4	4	5	4	4	2	4	4	3	4	3	3	2	2	1	2	2	3	2	4	2	2	4	3	2	2	1	1	1	1	5	4	4	4	3	4	5	1	1	2	4	1	4	1	4	3
5	5	5	3	5	4	5	4	4	4	5	5	2	5	5	5	4	5	5	2	5	2	4	3	5	4	4	4	5	3	5	5	5	2	5	5	5	4	3	5	5	5	4	4	5	2	4	2	3	3
5	3	4	4	3	4	3	4	4	3	5	4	3	4	4	2	1	3	3	4	3	2	2	3	2	4	3	3	3	2	2	3	2	2	4	5	5	4	4	4	3	4	3	3	3	2	3	2	3	4
5	4	3	3	4	2	4	4	4	3	4	4	3	4	5	4	3	4	2	1	4	3	2	5	2	3	4	3	5	2	1	2	1	1	5	5	5	5	3	4	3	2	2	2	4	2	3	1	5	4
4	3	5	2	4	4	3	4	5	5	4	4	2	5	4	4	1	4	1	4	4	2	1	5	1	2	4	4	4	2	1	3	1	1	5	5	5	5	1	1	1	4	3	1	4	1	3	1	3	4
5	3	4	2	5	3	3	5	5	3	4	5	1	5	5		2	3	4	1	1	3	1	1	5	4	3	1	4	1	2	5	3	5	3	5	5	5	3	3	5	3	3	3	2	1	2	1	3	3
5	3	4	3	4	5	4	3	4	3	4	5	3	5	4	4	2	4	2	4	4	5	3	5	2	4	5	4	4	3	1	1	1	1	5	5	5	4	4	4	3	4	3	3	4	1	3	1	4	4
5	4	5	3	5	2	5	5	5	4	5	5	3	5	5	4	3	2	1	3	4	3	4	3	3	3	5	3	5	3	1	1	2	1	5	5	5	5	5	4	5	3	1	1	5	1	3	1	4	5
5	2	3	3	3	4	4	4	4	3	2	3	4	4	5	4	1	4	2	3	4	4	3	4	3	2	4	4	3	3	1	3	3	1	3		4	4	4	3	3	2	3
4	4	3	3	3	5	5	5	4	3	4	4	3	4	4	4	2	2	1	2	3	2	3	4	3	1	3	1	3	1	1	4	1	1	3	4	4	4	4	1	3	1	2	1	4	2	3	1	3	4
5	4	4	4		3	3	3	5	3	4	3	4	5	4		2	3	2	4	4	3	1	4	2	3	4	4	4	2	2	1	2	1	5	5	5	3	4	3	3	3	2	2	4	3	3	1	4	3
5	5	3	3	5	1	3	5	5	5	5	5	3	5	5		1	3	3	5	5	2	1	3	1	4	2	5	5	3	1	1	5	1	3	3	3	3	1	5	5	5	5	5	5	5	5	1	1	3
5	4	5	3	5	4	4	4	5	1	4	5	3	5	5	4	3	3	1	3	3	2	1	4	3	4	4	4	3	1	1	1	3	1	5	5	5	5	4	3	3	3	3	2	5	1	4	1	3	3
5	5	4	4	4	5	3	4	5	3	4	4	4	5	4		2	3	2	4	4	4	1	3	2	3	3	4	3	1	3	4	1	1	5	5	5	5	5	4	5	4	3	3	4	2	5	1	4	4
5	4	4	4	4	4	4	4	5	4	4	4	5	4	4	5	1	3	3	4	4	4	2	5	1	3	5	2	3	1	3	3	3	1	5	5	5	4	5	4	4	3	3	2	5	1	4	1	5	5
5	4	4	2	3	3	3	4	4	3	4	4	3	4	4	3	2	1	1	3	2	2	1	3	3	3	2	2	2	2	1	1	2	1	5	4	4	4	1	4	3	1	3	3	2	1	4	1	3	3
5	5	4	2	5	3	4	5	5	4	5	4	2	5	5	4	2	3	2	4	5	4	1	4	1	3	3	4	4	1	3	3	1	1	5	5	4	3	3	5	5	5	1	3	2	3	3	1	5	3
5	3	3	1	5	2	5	1	5	3	3	4	3	4	4	3	4	2	2	4	4	5	3	4	3	4	5	4	5	1	3	2	4	2	4	4	4	3	2	4	3	5	3	3	4	1	3	1	4	3
5	3	3	4	3	4	4	3	4	4	3	3	5	5	3	3	1	3	1	2	3	2	2	4	1	2	5	3	2	2	1	1	1	1	4	4	4	4	3	1	2	3	3	3	4	1	3	2	2	3
5	4	3	4	4	5	3	3	4	1	5	5	4	5	5	3	2	1	3	3	4	2	3	2	2	5	1	3	5	3	2	3	2	1	4	5	5	3	4	4	3	1	3	4	5	5	5	3	5	1
2	1	2	3	2	4	1	2	2	4	2	2	2	3	1	4	3	3	3	2	3	4	2	2	4	2	2	3	2	2	5	5	3	1	2	2	2	1	4	4	5	1	2	2	2	1	2	1	2	3
5	4	5	3	4	4	4	4	4	4	3	4	4	4	4	4	2	3	3	4	3	4	3	4	2	3	4	3	3	3	1	2	2	2	5	5	5	5	5	3	5	3	4	3	3	2	3	1	3	3
3	4	4	3	3	4	4	4	4	3	3	3	4	5	4	2	2	5	4	5	4	3	2	2	1	3	2	4	4	3	3	4	2	4	3	2	3	3	4	4	3	4	4	2	3		3	3	4	3
5	5	5	3	4	4	4	3	4	3	4	4	4	4	4	4	1	4	3	4	3	4	2	4	2	3	3	2	5	1	2	3	2	1	5	5	5	5	3	3	4	3	3	4	4	1	3	1	3	4
5	3	3	4	5	4	4	5	4	4	5	5	3	3	3	3	1	2	3	3	2	2	2	3	1	2	3	2	4	1	1	1	1	1	3	3	4	3	2	3	1	3	3	3	4	1	3	1	4	5
2	3	4	4	4	1	3	1	4	3	3	4	5	4	5	5	3	4	3	5	4	3	3	3	1	4	3	5	4	4	4	4	3	2	5	5	4	5	5	5	4	5	5	5	4	1	1	3	4	3
4	5	5	5	4	5	2	4	5	3	5	4	5	5	5	4	2	3	2	2	4	4	1	4	1	3	2	3	3	2	2	1	2	1	5	5	5	5	3	2	3	2	3	2	4	1	4	1	4	5
	4	4	5	5	3	4	4	5	3	3	5	5	4	5		1	1	1	3	1	2	3	2	1	2	2	3	3	2	1	1	1	1	4	5	4	3	3	3	3			2	4	1		1	4	4
5	5	5	1	5	4	5	4	5	3	5	2	2	5	5	2	5	3	1	2	3	3	1	1	3	1	3	3	2	1	1	2	1	1	5	5	3	5	5	4	5	1	1	1	5	1	3	1	3	5
5	4	4	3	4	3	4	4	5	3	4	4	4	5	4	5	1	4	2	5	4	1	2	4	2	3	3	3	4	1	2	3	2	3	4	4	4	4	3	3	4	3	4	3	4	2	3	1	4	4
5	4	4	4	5	4		2	5	4	4	3	4	4	4	4	2	3	1	4	5	2	2	4	2	3	4	3	4	1	1	4	2	1	4	5	3	3	3	3	4	4	3	3	3	2	3	1	4	3
3	3	4	3	3	1	4	3	5	5	4	5	5	3	4	1	1	2	1	4	3	2	3	4	1	4	3	4	3	3	2	3	2	2	4	3	3	3	3	5	4	4	3	3	3	2	3	2	2	3
5	4	4	1	5	4	3	4	5	3	4	5	3	5	4	4	3	3	4	5	3	4	2	3	3	3	3	4	5	4	3	3	4	1	4	5	4	3	3	5	4	5	3	2	3	2	3	1	3	3
5	2	5	4	2	5	3	4	4	4	4	4	4	5	5	3	2	3	1	3	3	3	1	2	1	2	2	3	3	2	1	1	1	1	5	5	5	5	5	2	4	4	2		5	2	3	1	5	5
5	4	5	3	4	4	3	4	5	2	4	4	3	4	4	4	2	4	1	2	4	3	2	3	3	3	3	4	4	1	1	3	3	1	5	5	4	2	2	2	3	1	2	4	4	1	3	1	3	4
5	5	5	3	5	5	5	5	4	5	4	5	3	5	5	3	3	5	4	2	5	4	2	4	3	4	3	4	5	3	4	4	4	1	5	5	5	5	5	3	5	2	4	4	4	1		1	4	5
5	2	3	5	5	2	5	5	5	3	4	4	4	4	4	2	2	5	3	4	3	2	3	5	3	4	5	4	4	5	2	2	1	1	5	5	5	5	4	3	5	2	3	3	4	2	4	1	5	5
5	4	4	4	5	5	2	4	5	5	5	5	4	5	5	3	2	4	1	2	4	3	2	5	1	4	3	5	4	2	2	3	2	1	5	5	3	5	2	2	3	3	3	4	5	1	3	2	4	3
5	3	5	5	5	5	5	5	5	5	5	5	5	5	5	3	1	3	1	3	1	1	1	5	1	3	5	3	5	1		3	1	1	5	5	5	5	1	1	5	3	1	1	5	1	5	1	1	5
4	2	3	3	3	2	3	1	2	3	4	4	3	5	4	3	4	2	4	3	3	5		4	5	2	4	5	5	3	2	3	2	1	2	4	3	4		3	2	4	3	2	4	4	3	3	4	2
5	3	4	4	4	3	2	4	4	3	4	3	4	4	4	3	2	4	2	4	4	4	2	3	2	4	3	4	4	3	4	3	2	1	5	5	4	4	5	4	3	1	3	4	4	3	4	1	5	4
5	2	4	4	2	4	5	5	4	2	4	4	5	4	3	2	1	4	1	4	3	4	2	5	1	2	4	3	4	3	1	3	1	1	5	5	4	2	5	2	5	1	4	1	4	1	3	1	4	5
4	2	4	4	4	4	4	4	4	4	4	2	4	4	4	3	2	3	4	4	3	2	2	4	2	2	2	3	2	4	1	2	2	1	4	4	4	2	4	2	5	3	2	4	4	1	4	1	4	4
5	4	4	4	5	5	3	5	5	2	4	4	4	4	4	4	3	3	1	3	3	4	1	2	1	2	3	3	2	2	1	4	2	1	5	5	5	3	2	3	4	3	3	3	4	1	3	1	4	4
5	4	4	4	5	4	3	4	3	3	4	4	4	4	4	2	2	2	3	3	4	2	2	2	2	2	1	3	3	2	1	1	1	1	5	5	5	4	3	3	3	3	4	3	4	1	4	1	4	4
5	2	5	3	4	4	4	4		3	4	3	2	5	4	3	2	2	1	5	3	4	1	2		4	4	4	3	2	1	3	2	1	5	5	5	4	3	4	4	3	4	2	3	2	4	1	3	3
5	4	5	4	3	4	3	4	4	4	4	5	4	5	4	3	3	3	2	3	4	4	2	4	1	3	3	2	4	3		2		1	5	5	5	5	5	3	5	2	2	1	5	1	3	1	5	5
4	5	5	2	5	2	4	4	4	3	3	3	3	3	3	2	1	3	4	5	3	4	3	3	4	4	2	4	3	1	3	2	1	1	3	3	3	2	2	2	3	5	2	2	3	1	2	1	2	3
5	3	5	4	5	4	4	4	5	3	5	3	5	4	5	4	2	2	2	1	4	3	2	5	1	2	4	4	4	1	1	3	2	1	5	5	5	5	4	4	5	2	3	3	5	1	5	1	4	4
3	4	4	3	4	4	3	3	4	4	4	4	3	4	5	3	2	4	2	4	4	2	2	4	3	3	4	3	2	2	2	2	1	1	5	5	5	5	4	3	2	2	1	2	4	2	4	1	4	3
5	4	5	2	4	4	5	3	5	2	5	2	3	5	4	2	2	2	2	3	2	4	2	5	3	4	4	4	2	1	3	4	1	2	4	4	5	3	3	3	2	4	3	2	3	1	4	1	4	4
5	5	4	3	4	3	5	3	5	3	4	3	2	4	5	3	2	3	3	4	4	3	2	4	4	3	4	4	4	3	3	2	2	2	4	4	2	4	3	3	3	3	3	3	4		4	3	3	3
5	5	5	3	4	3	3	3	5	3	5	5	3	5	5	3	1	4	2	4	2	2	1	4	2	4	3	4	3	3	3	1	1	1	5	5	5	5	2	4	3	3	2	1	4	3	2	1	3	3
4	4	4	4	4	4	3	3	4	4	4	3	5	3	5	5	4	3	2	2	4	2	2	5	3	4	5	2	4	2	2	3	3	2	4	3	4	5	3	3	5	3	1	1	3	1	4	1	4	3
5	4	4	2	3	4	3	4	2	4	4	5	3	5	4	4	2	3	4	5	4	4	1	4	1	4	5	4	4	2	1	4	4	1	4	5	4	3	2	2	4	2	3	2	3	1	3	1	3	5
5	5	5	2	3	4	4	4	5	4	4	4	4	4	4	5	3	4	1	4	4	3	2	5	2	4	3	4	4	2	1	1	1	1	5	5	4	4	3	3	4	3	3	2	3	2	4	1	5	5
4	4	5	4	4	5	5	5	5	3	5	4	3	5	5	2	1	3	1	3	2	2	1	4	1	3	4	2	4	1	1	1	1	1	5	5	5	5	3	1	3	3	2	3	5	1	5	1	4	4
5	3	5	4	4	4	3	4	5	2	4	4	4	5	4	3	2	4	3	4	4	4	1	4	1	4	3	4	4	1	1	4	1	1	5	5	5	4	4	3	1	3	2	4	4	3	4	4	3	4
5	5	4	5	4	4	4	3	5	4	4	4	5	5	5	2	2	2	2	3	2	3	1	4	1	3	5	4	4	1	3	2	2	1	5	5	4	4	3	3	2	3	3	4	4	2	4	1	3	3
5	3	5	4	4	5	5	4	5	1	5	4	5	5	5	3	2	3	1	1	3	2	1	3	1	2	2	2	3	1	1	1	1	1	5	5	5	5	5		5	1	1	1	5	1	5	1	5	5
4	5	5	3	4	4	4	4	5	3	4	4	4	4	5	4	4	2	2	4	3	4	2	4	3	4	4	4	4	2	5	2	3	3	3	5	2	4	4	4	4	4	3	3	3	3	3	2	4	4
4	2	4	4	4	3	5	3	4	3	3	3	3	4	3	3	1	3	2	2	2	3	2	4	2	2	4	3	3	2	2	3	3	3	3	3	4	2	3	3	4	2	3	3	4	2	3	1	3	3
4	3	4	4	5	4	4	3	5	4	4	4	4	4	4	3	2	3	2	4	4	4	2	3	1	2	3	3	4	1	1	2	2	1	5	5	5	5	3	4		4	3	4	5	1	4	1	5	4
5	4	4	5	4	1	4	4	5	2	4	4	5	4	5	1	3	4	1	5	4	3	2	4	2	4	3	4	4	1	1	1	1	1	5	5	4	4	3	4	4	2	4	3	3	2	3	2	4	4
5	2	5	5	3	3	2	3	5	1	3	3	5	4	5	1	1	3	1	1	3	2	1	3	1	3		4	4	1	2	3	1	1	5	5	5	4	3	3	2	3	3	2	4	1	3	1	2	4
5	5	4	4	4	3	4	5	4	3	5	5	4	4	4	3	2	2	1	4	2	3	1	5	1	4	3	3	3	2	1	1	1	1	5	5	5	3	3	4	3	4	4	2	4	1	3	1	3	3
5	4	5	4	5	3	1	3	5	3	5	5	4	5	5	3	1	5	1	3	5	4	1	5	2	3	5	5	5	3	1	1	1	1	4	4	5	5	3	5	5	3	5	5	5	3	3	1	1	1
5	3	2	4	5	4	3	4	5	4	5	4	5	5	5	3	4	4	2		4	1	1	5	1		4	3	3	2	3		1	1	4	5	5	5	3	3	4	3	3	3	4	3	4	1	3	3
4	2	2	4	4	2	4	4	4	2	4	4	4	4	4	2	1	3	2	3	3	2	2	3	3	2	4	4	4	2	2	2	4	4	4	4	4	4	2	3	4	4	2	2	4	3	4	3	4	4
4	4	3	3	4	5	5	4	5	5	2	5	3	5	4	4	3	3	4	5	4	3	3	3	2	5	3	4	3	3	2	3	4	2	3	3	3	4	3	3	2	2	2	3	3	4	2	3	3	4
4	4	4	3	5	2	3	3	4	3	4	3	1	5	5	3	2	4	2	5	4	4	2	3	1	3	4	3	4	2	3	4	3	3	4	4	4	5	2	4	5	4	4	3	4	5	3	2	3	3
5	3	3	3	3	4	4	3	2	4	4	5	3	4	3	4	3	1	2	5	3	2	3	3	3	3	3	4	4	3	4	4	4	3	3	3	2	4	3	4	4	3	3	3	3	4	3	2	2	2
5	4	3	3	3	3	3	5	4	4	5	4	3	4	4	5	1	4	2	2	4	3	1	4	2	4	4	4	4	2	1	3	2	1	5	5	3	3	3	2	5	1	3	4	4	1	4	1	4	4
4	4	4	3	5	4	3	4	5	3	4	4	4	4	5	2	2	3	3	2	3	2	2	4	2	2	4	2	3	2	1	2	2	2	5	5	4	3	1	2	4	2	2	3	5	1	3	1	5	5
5	4	2	4	4	1	2	3	4	4	4	4	5	5	4	2	3	2	3	4	3	2	1	4	1	2	2	2	3	2	1	1	2	1	5	5	5	2	3	2	5	3		1	5	1	2	1	5	3
5	3	3	4	3	2	4	3	5	4	2	3	4	4	5	5	1	4	3	4	4	4	3	4	3	3	4	4	5	2	1	2	3	2	5	5	3	5	3	4	4	3	3	2	4	2	3	1	3	4
5	4	4	4	5	4	4	3	5	3	4	4	5	5	5	3	1	3	1	3	4	2	2	2	1	3	3	4	4	1	1	1	1	1	4	4	4	5	3	2	1	2	2	1	5	1	3	1	4	4
4	4	3	4	5	3	3	4	4	3	4	5	5	3	4	2	1	3	3	1	4	3	4	2	1	2	4	4	4	2	1	2	3	1	1	3	4	2	3	3	3	1	1	3	4	1	4	1	5	4
5	5	5	5	3	3	3	4	5	4	5	5	4	4	4		3	1	1	4	1	2	3	4	3	4	3	4	3	3	3	2	4	2	1	3	3	3	3	2	4	4	5	3	3	2	3	1	3	4
5	3	4	5	4	4	3	4	5	3	4	4	5	4	4	3	2	2	2	4	3	2	2	3	2	4	3	4	3	2	3	2	2	1	4	4	4	4	4	4	4	4	4	3	3	3	3	2	2	3
5	5	4	4	4	4	4	4	4	3	4	4	4	5	3	3	1	3	3	2	3	3	1	4	1	3	3	4	3	2	2	2	2	4	5	5	4	4	2	3	4	4	3	4	4	1	4	1	4	4
5	4	5	5	4	4	3	4	5	3	4	3	5	5	4	3	1	4	1	2	3	2	1	5	2	3	5	3	5	1	2	3	1	1	4	4	3	3	3	2	3	2	2	2	2	2	2	1	2	3
4	3	3	3	3	2	3	2	3	3	2	2	4	3	3	3	2	4	3	2	3	2	2	3	2	1	3	3	2	2	3	4	3	2	2	3	3	2	2	2	2	2	2	3	2	2	3	1	5	3
5	3	4	3	4	4	4	3	5	3	4	5	5	3	4	2	1	2	2	4	3	4	2	3	1	3	4	3	3	1	3	3	3	1	3	4	3	4	3	3	5	3	3	4	4	3	3	1	5	4
5	5	5	5	5	5	4	4	5	1	4	3	5	4	5	2	1	2	1	3	2	2	1	5	1	2	4	3	3	1	1	1	3	1	5	5	5	5	5	4	3	3	3	4	4	2	4	1	4	5
5	4	4	4	4	3	4	3	4	1	4	3	4	4	4	3	3	3	2	4	4	4	1	2	1	1	4	3	4	2	1	1	2	1	5	5	5	4	4	2	4	2	1	4	4	1	3	1	4	4
5	4	4	3	5	5	3	5	5	5	5	5	5	5	4	1	1	2	1	3	4	1	1	3	1	4	5	5	4	1	1	1	1	1	3	4	1	1	3	5	5	2	4	4	2	1	1	1	3	4
5	4	3	3	5	3	3	2	5	3	4	2	3	3	4	4	1	3	1	3	5	4	1	3	1	2	5	3	3	1	5	4	2	1	4	5	1	5	5	1	3	3	2	3	3	1	3	1	4	4
5	3	3	2	2	3	4	3	4	2	4	4	2	4	3	4	2	4	2	1	3	3	2	2	3	3	3	4	5	2	1	2	2	1	4	5	4	4	4	4	4	3	2	2	3	1	1	1	2	3
5	3	4	3	5	5	4	3	3	2	3	3	3	4	4	3	3	4	1	2	3	3	1	3	2	2	3	2	3	1	1	4	2	1	5	5	5	5	4	2	5	2	3	2	5	1	3	1	4	4
3	3	4	2	5	4	3	3	5	3	5	5	3	5	3	5	3	3	1	1	1	1	1	5	3	3	5	4	5	1	1	1	1	1	5	5	5	1	3	4	5	1	3	1	5	1	1	1	4	3
5	4	4	3	3	4	4	4	4	3	4	4	3	5	4	4	3	3	1	5	3	4	2	4	1	4	4	4	3	1	1	2	2	1	4	4	4	5	5	3	5	5	2	2	4	1	2	1	3	5
5	4	4	3	4	4	4	4	5	4	4	3	3	4	5	3	2	2	1	4	3	2	2	4	2	3	3	3	4	2	1	1	4	1	5	5	3	4	3	3	4	4	3	3	3	2	3	2	4	5
5	5	4	4	4	3	5	4	4	3	4	4	4	4	4	5	1	3	2	1	3	2	2	4	1	3	4	4	2	2	1	4	3	1	5	5	5	5	3	4	3	4	3	2	1	1	4	1	3	4
5	4	3	4	4	2	4	4	4	3	4	2	4	4	4	3	2	3	2	3	2	2	1	4	1	4	4	2	2	2	1	1	1	1	5	4	4	4	2	4	4	4	4	3	3	1	2	2	2	3
																														1	3	1	1	4	4	4	3	3	3	3	3	3	3	3	3	3	3	3	3
5	2	5	4	2	3	3	3	5	4	2	5	4	4	4	1	3	4	1	4	2	3	2	4	1	4	3	2	3	2	1	1	4	1	5	5	5	3	4	2	5	2	3	1	5	1	4	1		4
5	2	5	5	4	4	4	4	5	4	4	4	5	5	4	4	1	4	1	3	3	3	2	3	1	3	3	2	3	2	1		1	1	4	4	5	2	5	1	5	1	1	1	5	1	5	1	5	5
5	4	5	5	5	4	4	4	5	5	5	5	5	5	5	3	4	5	2	2	3	2	1	5	3	4	5	4	5	1	1	1	1	1	5	5	5	5	2	2	3	1	1	1	3	1	3	1	5	5
5	3	5	3	5	5	5	4	5	5	4	5	5	5	5	5	3	5	1	2	4	3	1	5	2	1	5	1	4	1	1	4	1	1	5	5	5	5	5	1	5	1	1	1	5	1	5	1	5	5
5	5	5	4	3	4	4	5	5	4	4	5	4	4	5	5	1	3	1	3	3	1	1	4	1	2	5	2	4	1	1	1	1	1	5	5	4	4	5	2	5	1	1	3	4	1	4	1	5	5
5	4	5	4	3	5	5	4	5		4	4	4		5	4	2	3	2	3	4	4	1	2	2	3	2	2	3	2	1	2	1	1	5	5	5	5	4	1	4	1	2	4	4	1	3	1	4	5
5	4	4	4	5	3	3	2	4	2	4	4	2	4	4	5	2	4	1	4	4	2	2	4	2	4	4	4	4	1	1	3	1	5	4	3	4	3	4	2	2	3	4	4	4	2	2	1	4	4
5	4	3	4	4	4	4	4	4	4	5	5	4	5	5	3	1	3	2	4	3	2	1	4	2	1	4	2	3	1	1	2	2	1	5	5	5	5	4	3	5	1	2	3	5	1	5	1	4	5
5	3	4	4	4	2	5	3	4	4	3	3	2	4	4	4	3	4	3	3	4	3	4	5	2	4	4	3	4	3	1	2	1	1	4	4	4	3	5	5	5	1	2	2	5	1	3	1	5	5
5	4	5	4	5	5	3	2	5	4	4	4	5	5	5	3	1	3	1	2	2	2	1	4	1	1	4	3	2	1	1	1	1	1	5	5	5	3	4	5	1	2	2	1	5	1	5	2	2	3
4	2	4	4	3	2	3	3	4	2	3	3	4	3	4	2	2	4	2	4	4	3	2	3	4	4	3	3	2	2	2	4	2	2	4	4	4	4	3	4	3	2	2	3	4	2	2	2	4	3
5	3	4	3	4	3	4	3	5	3	4	4	4	5	4	5	2	4	1	4	4	4	2	4	2	3	4	4	5	2	1	2	2	1	5	5	5	5	4	3	4	5	5	4	4	1	2	1	4	4
4	4	4	3	3	2	5	4	5	5	5	4	3	4	4	2	2	1	1	4	2	2	2	4	3	2	3	2	2	2	1	3	2	1	3	4	3	4	4	4	3	1	3	3	4	1	2	1	4	4
5	5	5	5	5		5	5	5	5	5	5	5	5	5	1	1	1	1	5	1	5	1	5	1	5	1	4	3	3	1	1	1	1	5	4	5	1	4	1	5	1	1	1	5	1	1	1	5	5
5	3	5	5	4	4	5	4	5	4	4	4	4	4	5	3	1	3	1	3	3	2	1	4	2	1	3	2	3	1	1	1	1	1	5	5	5	5	4	1	1	1	1	1	4	1	3	1	5	5
5	4	5	5	4	2	3	3	5	2	5	4	5	5	5	5	2	4	1	1	4	1	1	1	1	2	2	3	4	1	1	2	1	1	5	5	5	5	4	4	2	1	1	1	4	1	5	1	4	5
5	4	3	4	4	5	4	4	5	5	4	4	2	5	4	5	1	4	2	1	4	2	2	4	4	2	3	2	3	1	1	4	2	1	5	5	5	4	5	2	5	1	1	4	4	1	5	1	5	5
5	3	4	4	2	3	3	2	4	3	3	4	4	4	3	2	1	3	2	4	3	2	3	4	1	4	4	3	3	3	1	1	1	1	5	3	3	2	2	4	2	4	1		3	1	3	1	5	3
5	3	4	4	2	4	3	4	5	3	3	3	4	4	3	1	2	3	2	4	3	4	3	4	1	4	3	2	3	3	1	1	1	1	5	3	3	2	3	4	3	3	1	1	5	1	3	1	5	4
5	5	5	5	3	3	4	3	4	3	3	4	4	4	4	3	1	3	2	3	3	2	1	3	1	3	3	3	2	3	1	3	1	1	4	4	2	1	2	2	5	3	3	1	4	1	3	1	4	4
1	1	5	1	1		5	1	1	5	5	5	1	5	1	5	1	5	5	5	5	5	1	1	3	5	5	5	5	1	5	3	4	1	1	1	1	1	1	1	5	5	1	1	5	1	1	1	1
5	5	4	2	3	2	5	3	5	5	5	5	3	4	5	4	4	4	3	4	3	4	3	4	3	5	3	4	4	3	1	4	3	1	4	4	4	4	4	4	5	4	3	3	5	1	4	1	5	5
5	2	5	3	4	4	3	3	5	4	4	4	3	4	5	5	3	4	1	4	5	2	2	5	2	2	5	2	4	1	1	3	2	1	5	5	4	5	5	4	5	1	1	1	5	1	5	1	4	5
5	3	4	4	3	4	5	3	5	2	3	4	4	4	4	3	2	4	2	4	3	3	2	4	2	3	4	3	2	2	2	2	2	2	4	4	4	4	2	4	4	4	4	4	3	2	2	3	2	2
5	5	3	5	5	4	3	4	5	4	5	5	5	4	5	1	1	3	1	1	4	1	1	5	1	1	5	3	2	1	1	1	1	1	5	5	5	5	5	1	5	1	2	1	5	1	5	1	5	5
[truncated: 60 more columns]
