# Supplementary material for: Rediscovering Tomkins’ polarity theory: Humanism, normativism, and the psychological basis of left-right ideological conflict in the U.S. and Sweden
Source: PLoS One. 2020 Jul 31;15(7):e0236627. doi: 10.1371/journal.pone.0236627 (PMC7394437; doi:10.1371/journal.pone.0236627)
Supplement: S1 Data — This is a zip archive that contains all of the data sets in csv-format and a codebook. (ZIP) [file pone.0236627.s004.zip › Study4data.csv]

H1	H2	H3	H4	H5	H6	H7	H8	H9	H10	H11	H12	H13	H14	H15	N1	N2	N3	N4	N5	N6	N7	N8	N9	N10	N11	N12	N13	N14	N15	ind1	ind2	ind3	ind4	ind5	ind6	ind7	ind8	ind9	ind10	ind11	ind12	bind1	bind2	bind3	bind4	bind5	bind6	bind7	bind8
4	2	7	1	2	1	1	2	3	1	6	3	2	1	1	5	3	6	6	7	6	7	4	7	5	4	6	6	7	7	2	0	2	1	1	1	0	0	2	0	0	0	4	2	1	3	2	2	4	3
2	6	4	6	4	1	1	6	6	3	4	7	5	1	5	4	7	7	7	7	7	5	7	7	5	6	5	5	7	7	1	4	3	2	0	4	0	4	4	5	0	0	0	5	2	5	0	0	5	5
7	1	7	4	4	6	7	2	7	1	5	6	7	5	5	7	1	7	7	6	6	4	7	1	7	7	7	1	4	1	1	0	4	4	4	5	1	0	3	5	4	0	0	0	0	4	0	0	5	0
6	2	5	3	2	2	1	3	4	4	3	4	6	5	2	6	7	6	5	6	5	7	6	2	6	5	6	3	5	1	2	3	2	2	3	3	1	2	2	1	5	0	1	5	1	4	4	3	5	4
7	7	6	4	1	1	2	7	3	1	1	5	7	4	3	3	6	5	3	1	7	6	7	1	7	6	7	2	6	1	5	2	2	2	4	4	1	3	5	2	5	0	1	4	3	4	5	2	5	4
1	1	6	4	1	3	5	1	6	2	5	7	6	1	6	5	1	1	1	5	6	3	5	2	6	6	6	6	4	1	4	2	3	3	4	5	0	4	0	4	0	3	1	1	2	3	1	1	3	1
5	3	6	7	2	1	5	2	3	5	1	5	5	4	3	4	2	6	3	2	6	5	6	4	6	5	5	6	2	4	4	1	4	4	4	5	1	2	0	4	4	2	1	3	1	4	2	1	3	4
6	5	5	7	2	1	3	3	5	5	3	5	1	4	7	4	1	4	2	6	5	1	6	4	3	6	6	4	2	4	3	5	4	5	4	5	2	4	2	4	0	2	1	2	2	4	1	1	3	4
7	5	5	5	3	3	4	5	2	5	3	4	4	3	5	5	4	3	6	5	5	3	5	1	6	4	5	3	2	2	4	4	4	4	4	5	4	4	2	5	2	1	1	1	1	2	2	4	3	4
7	3	7	6	1	3	1	2	3	4	3	4	7	5	5	6	5	6	4	6	6	5	6	2	3	6	5	5	7	2	3	3	2	3	4	5	1	4	5	4	2	0	0	2	1	0	1	0	2	3
7	3	5	4	5	2	1	4	4	7	2	5	5	7	6	5	3	7	1	6	5	3	3	4	7	4	7	4	1	1	4	3	4	3	3	4	3	3	3	3	5	0	0	3	3	2	3	3	3	3
3	4	4	5	6	2	4	5	5	4	5	5	4	3	4	3	2	2	5	4	4	2	4	3	3	4	3	3	3	4	3	3	4	2	4	3	3	3	3	4	2	2	0	2	1	3	0	1	1	1
6	5	2	6	2	3	6	5	4	6	3	3	6	5	6	4	3	5	5	3	3	3	7	1	5	5	3	3	1	1	1	3	3	3	4	3	1	3	0	4	4	1	0	0	0	0	0	0	0	0
7	3	3	5	3	1	3	3	5	6	4	5	5	4	6	5	1	5	3	2	6	2	6	4	4	5	4	6	3	4	3	4	4	4	5	4	2	1	1	3	4	3	0	2	0	1	1	0	3	2
6	5	6	3	3	3	2	4	5	3	7	6	5	3	6	4	2	6	5	6	3	3	3	3	3	7	6	3	3	5	2	1	3	4	4	3	2	4	1	3	4	0	1	2	2	1	3	1	1	4
7	5	4	6	4	3	5	3	3	7	3	4	5	3	3	5	2	4	2	1	5	6	7	4	5	7	3	5	2	4	4	4	3	4	5	5	3	4	5	5	5	0	0	3	1	1	0	0	4	5
7	4	4	5	3	3	4	5	4	6	3	3	5	5	6	5	3	5	3	5	5	4	5	2	5	6	5	4	5	2	3	3	3	3	2	3	2	3	3	3	3	0	1	1	1	1	3	1	1	2
7	2	7	5	2	3	4	3	4	7	1	4	6	1	6	4	4	7	1	7	5	4	5	1	5	6	7	5	4	1	3	4	3	4	3	5	1	4	3	4	5	0	1	4	1	3	1	0	3	3
6	2	5	5	5	5	2	4	5	5	7	5	5	2	3	5	3	6	7	7	5	6	4	3	5	4	7	3	7	3	4	3	2	3	5	4	1	4	0	4	0	0	0	4	1	3	3	1	3	4
7	2	5	7	2	5	5	5	4	5	1	4	4	4	7	7	1	3	3	5	6	5	6	4	6	7	6	5	4	4	5	3	5	4	5	3	4	2	1	3	0	1	0	1	3	4	2	1	3	4
	6	3	6	6	2	4	4	5	6	7	6	3	4	7	7	1	7	3	7	7	1	4	4	3	2	6	3	3		3	0	2	4	3	5	0	3	0	3	0	1	0	4	1	4	0	1	4	3
4	6	6	5	4	3	4	3	4	5	6	5	5	4	5	3	1	3	5	3	2	2	5	2	4	4	3	3	3		2	3	4	4	4	4	3	3	1	4	1	2	2	1	2	3	1	1	4	2
6	4	5	2	1	1	7	6	5	7	6	5	7	4	4	1	6	5	1	1	4	5	6	1	5	6	5	2	4	1	3	1	3	2	4	3	0	1	2	1	0	0	0	0	0	2	0	0	1	3
6	5	4	3	1	3	6	4	5	2	6	6	5	5	6	5	6	5	2	2	3	5	4	3	4	5	3	2	2		4	3	3	4	4	5	3	2	1	4	4	0	1	2	4	4	3	4	5	3
5	3	6	4	5	3	5	4	4	6	5	6	3	4	5	4	2	3	4	5	6	3	5	2	5	5	5	2	3	2	3	4	3	3	3	5	1	5	0	4	5	0	1	2	0	2	2	3	5	3
4	2	7	7	3	2	7	4	5	5	7	5	3	1	7	5	5	6	5	6	6	2	5	6	5	4	6	5	3		5	5	4	5	5	5	4	4	2	4	2	2	3	1	1	4	3	2	4	3
7	5	5	5	2	4	6	3	3	7	5	6	4	4	6	5	1	3	1	1	3	1	3	4	5	5	4	4	1	1	4	2	3	1	1	4	3	3	3	4	5	5	0	0	0	0	0	0	0	1
7	4	6	4	4	4	4	4	4	5	4	4	4	6	6	7	4	4	4	5	4	2	4	1	5	4	4	4	3	1	3	3	3	3	3	4	3	4	4	4	5	2	3	3	3	3	3	1	3	3
7	5	4	5	4	2	4	4	4	6	5	5	5	4	4	4	4	4	2	5	5	4	6	2	4	5	5	4	2	2	4	3	4	3	3	3	2	4	5	4	3	1	1	3	2	2	2	1	2	3
7	4	4	5	5	5	3	4	3	6	5	5	5	4	5	6	3	6	2	2	5	3	5	4	5	5	5	4	4	4	1	2	3	2	4	4	4	3	4	4	5	2	0	3	1	3	2	3	4	4
6	5	6	6	3	3	5	5	5	5	5	5	5	3	4	5	3	4	3	5	7	4	6	4	5	3	5	3	3		4	4	5	5	2	4	3	4	3	5	3	0	3	5	3	3	5	1	3	4
7	6	7	7	2	2	2	4	2	7	6	6	4	1	7	7	2	6	1	7	7	1	1	2	3	5	7	5	7	1	3	2	4	3	4	5	4	3	4	4	5	0	0	1	3	1	2	1	2	3
4	5	5	5	4	3	6	5	4	4	7	4	3	5	6	4	6	6	7	5	6	4	4	3	4	3	5	6	3		3	5	4	4	3	5	3	5	1	4	0	5	1	4	2	5	2	4	5	3
7	4	5	5	6	3	4	5	2	5	5	3	4	5	5	6	5	5	6	6	5	3	5	2	4	4	6	5	4	1	3	2	3	4	4	4	3	4	3	4	3	1	1	2	3	2	1	4	3	4
7	6	7	5	5	3	3	6	3	6	3	4	6	3	4	5	3	5	3	6	5	5	6	4	5	6	6	3	5	5	3	3	4	4	4	3	3	3	4	4	1	0	2	3	2	4	3	3	3	0
5	4	6	5	4	2	6	4	5	6	5	6	4	4	6	5	2	5	2	3	3	2	3	1	3	5	3	2	4	1	3	4	3	4	4	5	3	4	1	4	4	2	1	1	1	1	1	0	1	3
6	5	5	6	4	3	2	5	5	6	6	5	6	4	4	4	2	4	3	4	2	4	3	3	5	2	4	5	2	1	4	3	2	3	4	4	3	4	4	4	4	0	0	3	0	2	2	0	2	3
7	5	5	6	5	2	5	3	5	6	5	7	3	4	4	3	5	3	1	2	3	3	5	4	5	5	5	3	2	4	4	1	4	3	5	4	3	2	3	3	1	1	1	1	1	2	2	3	1	3
7	4	5	5	2	4	5	6	2	5	6	6	5	5	6	6	1	5	3	3	5	2	4	2	5	5	5	5	4	1	3	4	5	5	5	5	3	4	2	3	3	3	0	0	1	4	1	2	3	4
7	5	6	6	2	2	5	4	3	6	6	5	5	5	6	6	1	5	2	4	6	2	4	1	5	6	5	5	3	1	3	3	4	3	4	4	3	3	2	3	5	1	1	2	2	2	2	2	3	3
6	3	6	5	7	1	3	6	4	7	5	4	3	3	7	3	5	5	1	5	7	3	5	5	3	4	6	4	3	4	2	2	3	3	4	5	4	3	1	3	4	1	1	3	2	3	3	3	3	4
7	3	7	6	6	5	3	3	2	6	6	3	5	2	6	5	3	6	5	7	6	2	6	5	6	4	7	5	1	5	2	1	3	0	3	4	2	2	2	4	1	0	3	2	1	2	2	1	3	3
5	7	4	4	5	2	5	3	5	5	5	5	5	4	5	6	1	2	3	1	5	2	2	1	2	2	2	6	4		3	1	5	2	3	4	0	1	0	3	0	0	1	3	4	2	1	1	3	0
7	5	4	6	5	2	5	4	4	7	5	4	4	3	6	6	2	5	1	3	6	3	4	3	4	5	4	3	2	2	3	4	4	3	4	4	3	4	2	5	4	1	0	2	0	0	0	0	2	1
6	2	6	4	5	2	3	6	7	6	3	4	6	7	7	3	3	7	5	6	3	2	5	1	4	4	5	1	4	1	3	3	4	2	5	4	0	1	5	2	0	0	4	2	4	2	2	2	5	2
5	4	7	6	4	5	5	2	3	5	4	6	5	4	6	5	2	3	3	4	5	2	6	4	5	5	5	2	2	2	4	4	4	3	4	4	5	4	5	4	3	1	1	1	0	2	1	2	1	3
7	1	7	1	7	4	7	1	1	7	7	7	5	1	7	7	1	2	1	4	4	1	7	7	7	5	7	1	1	7	3	4	5	5	5	5	0	1	0	4	0	0	4	3	4	4	0	4	4	3
7	3	5	5	5	2	5	5	5	3	5	6	7	4	5	6	5	5	3	6	7	3	6	4	6	5	4	5	4	4	4	5	4	3	5	4	3	5	4	4	2	0	0	2	2	0	0	5	4	3
7	4	5	6	3	1	3	5	7	5	7	7	6	1	3	5	5	3	7	7	3	7	4	5	7	6	7	7	7	6	3	3	1	1	4	2	0	3	5	3	1	0	0	0	0	0	1	2	1	0
6	6	5	6	4	3	6	4	5	6	4	5	5	4	6	4	2	2	2	7	2	1	4	1	3	3	6	1	2	1	3	2	3	3	4	4	3	2	3	4	3	2	0	0	0	3	1	1	3	2
7	5	6	7	7	1	5	5	3	1	7	1	7	7	7	4	3	4	1	5	3	1	1	1	6	5	7	5	1	1	3	3	4	4	2	4	3	5	1	4	4	5	0	1	0	3	3	0	3	0
4	6	5	3	5	5	3	5	5	5	6	6	6	4	3	3	5	3	4	6	2	5	3	4	3	3	5	3	4			4	4	4	0	3	2	3	4	4	0	0	0	2	4	4	2	1	5	2
7	6	5	4	4	3	5	6	3	5	4	5	5	4	7	6	4	7	1	6	6	1	3	4	3	4	5	3	2	4	3	3	3	3	2	4	3	2	3	3	4	2	1	3	2	2	2	0	2	3
2	5	7	7	5	4	5	6	4	4	3	5	6	4	6	6	1	5	2	2	6	1	7	4	5	7	6	5	4	4	3	4	4	4	4	5	1	5	2	5	1	5	0	3	0	2	3	1	1	2
6	5	5	5	4	3	4	5	5	5	6	4	5	6	3	6	2	4	4	5	6	5	5	1	5	5	5	5	4	1	3	2	3	4	4	4	1	2	3	3	0	2	1	2	3	3	1	2	4	3
7	3	5	6	6	2	4	5	6	5	2	6	6	3	6	4	2	6	5	7	6	2	6	5	6	4	6	3	2	3	2	4	3	4	4	4	4	4	5	3	5	2	1	3	4	3	2	2	2	3
5	6	7	5	5	2	6	3	5	6	5	6	5	4	6	4	1	3	2	3	3	2	5	1	1	3	3	2	2								1	4	1	3	1	2
4	5	6	6	6	3	6	2	4	7	2	2	5	7	7	2	1	4	1	5	1	1	5	2	4	4	5	5	1		4	5	5	5	5	5	4	4	3	3	3	1	5	4	4	5	3	4	4	4
3	5	5	6	7	4	5	5	4	6	4	6	5	4	6	4	4	4	1	2	5	3	4	3	3	3	2	4	1	4	4	2	2	2	2	2	4	3	3	3	1	3	0	1	0	1	1	0	1	1
7	4	6	4	3	4	6	4	3	7	5	6	5	6	5	5	2	3	1	2	5	2	6	4	5	4	6	2	2	3	0	4	3	5	3	5	0	4	1	4	0	1	2	1	3	2	1	0	2	3
1	2	3	7	5	6	5	2	4	7	5	6	7	6	6	4	2	5	3	5	6	2	6	4	6	5	6	2	1		1	0	2	5	3	5	3	4	0	2	1	3	0	0	0	0	0	0	1	0
7	6	7	6	1	4	7	3	5	6	6	6	6	2	5	4	5	7	2	6	4	3	6	4	5	7	7	6	1	4	3	3	2	3	5	5	3	1	4	5	5	2	2	2	0	2	1	1	3	2
7	5	3	6	7	1	4	3	6	6	7	7	5	4	7	7	6	5	1	3	4	2	3	1	1	7	3	2	1	1	4	4	4	3	4	4	4	0	1	3	0	5	2	2	1	3	2	2	3	1
7	6	5	5	6	1	2	2	6	5	7	7	5	4	7	2	1	3	2	7	6	1	1	4	3	2	7	5	4	4	3	4	3	3	4	4	2	3	5	4	1	1	1	3	3	2	2	3	3	4
7	4	4	7	5	2	5	6	5	3	6	5	5	3	5	3	5	5	4	5	3	1	1	4	3	4	5	3	4	1	3	3	3	4	4	4	2	3	2	3	2	0	0	2	1	0	0	0	1	3
7	5	6	6	5	4	3	3	3	6	5	5	5	5	6	6	3	5	2	4	5	2	5	2	5	4	6	3	2	2	4	4	2	2	4	4	0	3	1	3	4	4	2	1	1	1	3	1	1	2
6	4	6	6	5	4	4	5	5	5	5	5	5	4	5	4	3	5	3	3	5	3	5	4	5	5	4	4	3		5	4	4	3	4	4	3	4	3	3	1	5	0	0	1	3	3	3	3	3
6	3	7	6	3	5	2	5	3	7	7	6	5	5	6	5	3	4	2	5	5	1	6	4	5	5	5	4	2	5	4	4	4	4	4	4	2	5	1	5	5	4	1	3	2	3	1	2	4	3
7	4	5	7	6	3	4	4	4	7	5	5	5	4	7	5	4	5	1	1	3	1	4	1	4	4	1	4	1	5	4	4	5	3	3	5	4	5	2	4	1	2	4	3	2	4	3	2	3	2
5	5	5	7	6	3	4	4	5	6	2	5	6	6	6	4	4	3	2	1	5	2	4	3	3	1	5	5	1		4	3	3	3	3	2	4	3	1	2	4	3	1	2	1	2	2	2	2	3
7	4	6	5	6	4	6	4	4	7	5	4	5	4	5	4	3	5	2	5	4	2	3	3	3	5	2	5	1	4	2	3	3	2	1	4	3	4	2	3	4	1	2	2	2	2	2	0	0	1
6	5	4	4	4	5	4	4	7	5	5	7	5	5	6	4	2	4	2	7	3	2	4	1	4	6	6	1	2	2	4	4	4	3	5	4	2	4	0	3	4	2	0	0	1	1	0	1	3	1
1	3	6	6	7	3	4	6	2	7	6	4	5	7	7	4	1	5	1	2	6	3	5	1	6	4	5	5	1		4	4	4	5		4	3	3	2	3	5	2	1	3	3	3	2		3	2
7	6	6	6	5	2	6	4	5	4	6	6	6	4	3	6	2	2	5	5	3	2	3	4	4	4	5	2	2	4	4	3	4	3	5	4	4	3	4	4	5	2	0	1	1	0	2	3	1	2
6	5	5	7	6	3	7	2	6	4	6	4	5	4	5	4	3	4	2	2	3	4	7	3	3	6	6	1	2	2	3	3	3	5	4	4	3	4	3	4	1	3	3	1	2	3	1	2	3	2
7	2	6	6	7	1	3	6	5	5	6	6	5	2	7	5	2	6	5	7	7	1	6	4	5	2	7	6	1	4	1	4	2	2	1	5	0	2	1	3	4	0	0	0	1	0	0	0	0	3
6	3	7	7	1	5	6	1	3	6	7	6	4	5	7	4	5	5	5	6	7	1	4	1	6	4	5	5	7	1	5	3	4	3	5	5	4	3	5	4	4	0	0	2	3	4	2	1	3	3
7	3	7	7	4	4	4	6	4	6	4	5	5	4	7	5	1	4	1	1	5	1	2	3	3	2	6	3	1	4	4	4	3	1	4	4	0	5	4	4	5	5	0	0	0	3	0	0	1	1
7	5	5	5	5	4	5	4	5	6	6	5	4	5	6	5	2	5	2	1	4	2	4	1	5	5	5	5	2	1	5	4	4	3	5	4	3	4	2	4	4	5	0	1	0	3	0	0	3	3
7	3	7	4	6	1	5	3	6	7	5	6	6	7	5	4	5	1	1	4	5	1	7	1	3	6	6	3	1	1	3	3	4	4	4	4	1	3	3	4	2	1	0	1	2	3	3	2	2	3
7	6	5	3	6	4	5	4	4	7	4	5	5	5	6	4	2	5	2	3	4	2	4	2	3	4	5	4	5	2	4	4	3	3	4	4	4	3	4	3	3	0	1	1	2	2	1	1	2	3
7	4	5	5	5	3	5	5	4	6	6	6	5	4	6	5	3	5	2	4	5	1	5	1	4	5	4	4	1	1	3	4	2	3	3	4	2	4	3	4	3	1	1	2	0	0	1	0	2	3
7	4	3	7	4	4	5	3	5	6	6	6	4	6	6	5	3	5	4	5	5	3	3	4	2	3	3	5	3	4	4	4	3	2	3	4	3	5	3	5	4	3	1	1	0	1	1	1	2	2
7	5	6	6	7	2	7	4	5	7	7	3	4	3	7	5	2	7	1	6	7	1	4	4	3	4	6	3	3		4	4	5	4	2	5	3	2	1	4	2	0	3	2	2	4	3	3	3	3
7	5	6	3	4	5	2	4	5	5	6	6	7	7	5	2	1	5	6	7	3	1	7	2	6	4	7	3	2	1	4	4	4	5	5	5	4	5	0	5	4	0	1	3	2	4	3	3	3	3
5	2	6	3	7	5	2	3	4	7	6	7	6	7	5	6	3	1	4	7	6	4	4	4	5	6	5	4	4		3	4	3	4	1	5	3	4	0	4	5	0	0	3	1	3	4	2	4	3
7	5	6	5	4	5	4	5	6	7	4	5	5	4	5	6	2	4	2	6	4	4	6	4	6	6	7	4	2	4	4	4	3	4	3	5	2	4	1	4	4	1	1	1	1	1	1	0	2	3
7	4	5	5	4		3	6	3	7	7	6	5	5	6	3	3	3	4	7	5	2	5	1	2	5	3	6	6		3	3	3	3	5	5	1	4	4	3	2	0	5	0	0	2	2	2	2	2
7	4	5	4	4	4	6	4	5	7	5	6	5	5	6	4	2	1	2	4	3	2	3	4	3	4	4	6	2	2	4	4	4	3	4	5	2	4	4	3	5	0	1	1	1	2	2	1	3	2
6	4	6	4	5	2	6	4	5	6	7	5	6	4	6	4	6	3	1	2	4	1	4	4	4	3	4	4	1	4	4	4	5	3	3	5	3	5	5	3	3	4	0	0	0	0	0	2	1	1
4	6	5	5	5	3	5	6	5	4	6	5	6	4	7	5	1	5	3	4	5	2	5	4	5	1	5	4	2		4	3	5		5	3	4	4	0	3	1	2	1	1	4	2	2	2	3	2
6	2	4	5	6	5	4	3	6	7	6	6	6	5	6	5	4	6	1	5	5	1	4	2	4	5	5	5	1	2	4	2	4	3	4	1	3	4	4	4	1	2	1	1	3	1	1	3	1	1
7	7	6	7	4	3	4	4	5	2	7	7	7	3	7	7	5	7	2	4	7	1	6	4	5	3	5	7	4	2	5	5	5	3	5	5	4	3	5	4	3	3	0	0	0	0	0	3	4	1
5	3	6	7	7	1	3	6	6	5	6	5	6	2	7	6	6	5	2	7	7	2	7	6	6	5	7	4	3	6	3	3	5	3	5	5	5	4	5	4	5	1	3	3	3	3	3	3	3	3
5	5	3	7	4	3	6	6	6	6	5	5	6	5	7	1	2	2	1	2	2	1	2	4	2	2	1	1	6		4	5	4	4	3	5	3	4	1	3	5	3	2	1	0	2	2	2	3	1
7	3	5	6	7	3	3	6	5	7	6	5	4	7	7	3	2	2	2	2	2	1	3	2	3	4	2	2	1	1	4	4	4	3	4	4	4	4	4	4	4	2	2	2	1	3	2	0	2	2
7	5	3	7	5	3	6	6	6	6	6	6	3	4	6	4	1	4	1	1	4	2	6	2	2	4	3	2	2	3	3	4	3	3	3	5	1	5	4	5	5	0	0	2	1	3	3	0	3	3
7	5	6	7	3	5	6	4	3	6	6	6	6	3	6	3	2	3	4	3	5	2	5	2	3	3	4	2	2	2	4	2	4	3	4	4	1	4	3	3	4	3	1	1	1	2	2	3	2	2
7	5	6	6	6	3	6	5	4	6	5	5	6	4	6	6	2	3	2	3	5	1	4	4	3	5	5	2	2	3	4	4	4	4	5	4	4	5	4	4	5	1	3	3	3	3	2	2	3	3
7	3	5	6	6	3	3	3	5	6	4	7	6	7	6	4	5	4	2	6	5	2	5	2	6	2	6	1	1	1	3	4	4	2	3	4	4	5	5	4	4	5	1	1	4	2	1	0	1	3
7	5	7	5	7	2	3	3	3	7	7	5	7	3	7	3	2	3	3	6	6	1	5	1	6	5	6	3	1	2	5	3	4	5	5	5	4	5	4	5	5	1	3	4	2	5	2	1	3	4
7	5	7	7	7	3	1	1	5	7	3	7	2	7	7	2	1	7	1	5	4	1	7	1	6	7	6	2	1	1	2	4	3	4	4	5	3	1	1	4	5	0	0	2	1	0	0	0	1	2
6	6	6	6	3	5	4	5	5	6	7	5	5	5	5	4	2	5	1	6	5	5	3	2	5	4	5	3	3		4	4	4	3	4	5		3	1	3	3	3	2	3	2	4	4	2	3	3
5	7	6	7	7	4	6	4	5	5	6	4	6	3	6	6	3	6	2	5	7	4	6	2	1	3	6	6	3	5	4	5	3	4	4	5	4	5	3	5	3	0	1	2	2	2	1	2	2	3
5	4	5	6	6	6	5	5	6	3	5	6	3	5	6	5	6	2	1	6	5	4	7	4	5	7	5	5	2		4	3	4	3	3	5	2	4	1	5	4	1	1	2	1	2	0	0	2	2
7	3	6	7	5	3	4	7	5	7	1	5	6	4	6	6	6	7	5	5	7	3	6	4	5	6	5	6	2	4	5	5	2	2	4	4	2	4	2	5	4	2	3	2	1	4	2	2	2	3
3	7	6	5	7	3	3	6	7	5	7	7	7	2	7	4	1	2	3	6	7	1	5	1	6	6	5	5	3		4	4	3	2	4	5	3	3	3	2	4	0	1	3	2	3	2	2	4	2
7	5	5		5	4	4	5	5	5	5	5	7	6		5	3	7	6	7	6	3	4	4	5	6					4	4	5	3	3	4	3	4	0	4	3	2	3	4	3	4	3	2	3	3
7	3	5	3	5	5	5	5	5	6	6	5	7	4	7	4	1	3	2	7	2	1	5	1	2	5	7	1	1	1	4	4	4	4	5	5	2	3	5	4	2	1	1	3	0	4	3	1	2	3
7	5	5	6	6	3	5	6	5	7	6	5	5	4	6	4	3	2	1	5	2	1	5	5	3	3	5	2	1	4	3	4	5	5	3	5	2	3	2	4	4	4	0	0	0	1	2	0	2	1
1	5	6	6	5	6	5	6	6	5	5	5	5	6	6	4	2	2	5	4	5	1	5	2	2	4	4	2	2	1	4	3	4	3	3	4	4	4	3	2	2	4	2	1	1	2	1	1	3	4
7	7	5	7	4	3	3	1	7	7	7	7	6	4	4	5	3	3	2	4	2	2	6	4	3	3	4	3	1	4	4	4	4	3	3	5	4	5	3	5	2	2	0	1	0	2	2	0	2	2
6	5	6	6	6	3	4	4	6	7	5	7	5	3	7	4	1	3	2	5	4	1	6	2	5	4	6	3	1	1	5	5	4	4	1	5	3	4	4	5	4	1	0	1	1	2	0	1	3	2
7	6	6	5	5	3	5	5	5	6	4	5	6	5	6	5	2	3	2	2	3	4	4	2	3	5	5	3	4	2	4	3	4	3	3	4	4	4	4	3	3	1	1	1	0	3	1	1	3	1
7	6	6	4	7	2	2	4	5	7	6	5	6	6	6	5	2	6	2	5	5	2	4	1	4	4	5	3	2	1	4	4	4	4	3	4	3	4	4	4	3	2	2	3	3	4	4	3	4	3
6	5	7	6	6	4	4	5	5	7	4	5	5	5	6	6	3	5	3	3	4	3	5	3	4	5	5	3	3	2	3	3	3	4	4	4	3	4	3	4	3	2	1	1	3	1	3	3	2	2
7	5	5	7	6	2	6	5	4	3	5	5	6	7	6	4	2	5	5	5	5	2	3	1	4	3	6	5	5	1	4	4	3	4	4	3	3	1	5	3	4	3	1	1	0	3	2	0	2	2
3	5	5	5	7	7	7	6	6	7	4	4	5	6	5	4	4	5	4	2	5	5	7	1	3	5	7	3	3		5	5	4	3	4	5	5	5	3	5	5	5	0	3	3	4	2	0	3	2
6	5	6	6	4	2	5	3	6	6	7	6	7	6	4	6	3	6	6	4	6	3	6	1	5	6	6	5	4		2	4	3	4	3	4	2	4	1	2	4	0	0	2	2	1	0	0	3	1
7	5	6	7	5	4	5	2	5	6	7	5	5	6	7	3	6	6	2	7	6	5	7	2	5	4	7	3	4	1	4	2	4	3	3	5	5	5	2	4	4	0	4	1	2	2	1	2	1	2
7	4	7	4	6	7	5	2	4	7	7	6	4	1	7	7	5	5	4	3	6	3	7	7	6	4	6	4	2	1	3	4	4	3	5	5	3	3	5	5	5	0	1	3	3	4	2	3	5	4
5	5	5	5	5	5	6	6	6	5	6	5	6	5	5	4	5	4	6	7	4	3	7	4	5	5	6	6	5	3	3	3	4	5	4	3	0	3	3	4	5	0	2	4	4	5	4	2	3	3
5	5	4	6	6	3	7	5	5	6	5	6	6	5	7	3	2	3	1	2	3	1	2	2	2	2	2	2	1	2	4	5	5	4	4	4	2	3	3	3	4	4	1	1	0	1	1	0	1	0
7	5	6	6	5	3	6	3	5	6	6	5	5	6	7	4	2	2	2	1	2	1	2	2	2	5	5	2	3	1	4	4	4	4	2	5	3	5	3	4	5	3	0	1	0	0	0	0	1	3
7	5	7	5	6	3	3	5	6	6	5	5	4	7	6	5	1	4	3	5	5	1	6	1	5	4	6	3	1	1	3	3	3	2	4	4	3	3	3	4	5	2	2	2	2	2	2	3	2	3
6	5	6	5	5	5	6	5	5	6	5	5	5	6	5	4	2	3	5	5	5	3	4	1	4	4	4	2	5		4	3	4	4	4	5	4	5	4	4	4	3	2	4	4	3	3	3	3	3
7	2	7	7	7	4	4	3	6	4	4	6	6	7	6	4	4	5	3	2	6	5	3	2	5	2	3	5	3		2	5	4	4	2	3	2	3	1	4	5	4	4	2	3	5	3	1	4	3
6	5	7	5	3	5	5	5	5	7	6	6	5	3	6	5	1	2	1	7	2	2	7	6	6	5	6	1	3	1	2	4	4	1	4	5	3	4	5	4	2	2	0	2	1	0	3	0	2	2
7	5	5	6	5	6	5	5	3	6	6	6	3	6	6	3	2	3	2	6	2	1	6	7	5	6	5	2	5		5	3	4	4	5	4	4	3	5	3	4	1	1	1	2	1	2	2	2	3
7	7	6	5	6	3	5	2	6	6	5	6	5	6	6	5	4	5	2	1	6	2	6	2	5	6	5	6	1	1	2	4	4	2	4	5	2	5	3	4	4	0	0	2	0	4	0	2	2	2
7	5	7	7	3	3	5	5	3	7	5	6	5	4	7	6	1	6	1	5	6	1	5	2	7	6	6	3	1	1	4	4	4	4	4	4	3	4	3	4	5	2	1	3	2	2	3	2	3	4
7	5	6	7	4	3	3	6	6	7	5	6	6	4	6	5	5	5	2	7	5	3	4	4	5	4	7	1	1	2	1	3	3	4	1	4	3	4	0	2	4	1	0	3	2	2	2	2	3	4
7	2	5	7	6	6	6	1	7	5	7	7	7	4	7	2	1	6	5	4	5	2	7	3	7	6	3	7	2	4	3	3	5	5	5	5	3	4	2	3	0	1	0	0	3	4	4	0	5	3
6	4	7	6	5	4	4	4	5	7	5	6	5	6	7	4	2	4	4	6	4	2	5	6	5	4	6	5	4	2	4	4	2	4	5	4	3	5	2	5	4	2	0	2	0	2	1	2	3	2
7	5	5	4	6	5	5	6	3	7	5	5	7	4	4	5	6	5	5	7	7	4	4	5	5	6	4	4	5	5	4	3	3	4	2	3	4	4	5	3	5	0	3	4	3	2	2	0	2	2
6	3	6	6	6	6	5	4	5	7	7	6	3	6	7	4	2	2	1	2	2	1	4	1	3	4	5	2	1	1	4	4	5	4	5	4	4	5	4	5	4	2	1	2	2	2	2	2	2	3
6	5	4	6	6	4	5	4	6	6	5	5	6	7	7	3	1	4	2	1	3	2	7	1	2	5	4	2	1	1	2	3	3	3	4	4	3	4	3	3	4	1	1	2	1	2	2	2	2	3
6	6	7	7	6	3	4	4	5	4	7	7	5	4	6	3	2	2	3	4	2	2	2	4	4	2	5	2	1	4	5	5	4	5	5	5	4	4	5	4	4	1	0	1	4	4	1	5	5	4
6	7	6	6	5	1	4	7	5	7	4	7	7	3	7	5	2	2	1	5	2	2	5	2	5	4	2	3	2		3	4	4	4	5	5	3	5	5	5	5	5	2	1	2	2	3	1	3	2
7	5	6	5	6	2	7	4	6	7	6	6	6	4	5	4	1	5	1	5	5	1	5	1	3	6	2	2	1	1	4	4	3	2	3	4	2	4	2	4	4	3	0	1	2	0	2	0	1	0
7	4	6	4	6	5	5	4	4	7	6	4	5	7	6	2	1	4	2	2	4	2	4	1	5	5	3	5	2	1	3	4	3	2	4	4	3	3	0	4	1	0	3	3	2	3	4	2	3	2
7	6	5	6	5	2	7	6	5	6	6	5	7	4	5	5	4	1	1	5	1	1	5	1	5	5	5	3	2	2	4	3	4	3	4	5	0	3	3	3	4	1	0	1	2	3	0	2	3	2
6	5	5	6	5	3	6	5	5	3	7	7	6	5	6	3	2	3	5	5	6	1	4	1	3	4	2	7	2	1	4	4	4	4	4	4	4	2	3	4	4	3	4	2	2	3	2	3	4	3
7	5	6	5	5	5	4	5	5	6	6	5	6	6	5	4	3	3	3	4	4	3	4	2	4	4	5	3	3		4	5	4	4	4	5	3	4	3	4	3	3	3	3	3	3	3	2	3	4
7	6	6	7	5	3	2	5	5	6	5	6	5	5	6	4	2	2	2	5	1	1	7	4	6	6	5	3	2	4	4	4	4	3	5	5	3	4	0	4	3	1	0	4	0	2	3	4	3	5
7	5	6	5	6	5	7	5	5	5	6	6	5	3	5	5	4	5	3	4	5	2	4	4	5	3	4	2	1		4	2	5	3	4	3	4	4		3	5	2	2	3	4	3	4	2	3	4
7	5	6	6	6	2	6	4	3	6	7	5	6	4	7	6	2	4	2	4	5	2	4	2	4	7	6	2	2	3	1	3	3	3	4	4	3	3	3	4	5	2	1	0	1	2	2	0	1	2
6	4	6	5	6	5	4	3	6	7	6	4	6	7	6	4	3	3	6	6	3	2	6	1	4	4	5	2	4		3	3	4	4	3	5	4	3	0	4	4	0	3	3	2	3	3	1	3	3
6	5	6	6	6	3	2	6	7	5	7	7	6	4	6	4	2	2	1	5	4	2	6	4	6	5	6	5	1	1	4	5	4	4	4	5	3	3	5	4	4	4	1	2	1	1	1	1	3	4
6	4	4	6	6	6	5	6	5	5	6	6	5	5	6	4	2	3	3	6	5	4	4	2	5	4	5	5	4	2	4	4	4	4	3	4	3	4	3	3	2	3	0	2	1	2	1	0	3	3
7	4	7	3	7	3	1	6	7	7	1	7	5	7	7	7	1	6	1	6	6	2	7	1	5	1	7	7	1	1	4	3	3	4	4	5	4	3	4	5	0	0	1	4	0	2	0	0	3	5
6	5	5	7	5	3	4	5	5	6	5	6	6	5	7	6	5	5	3	7	6	2	4	2	5	5	7	5	2	2	3	4	3	2	0	4	3	4	4	4	4	1	1	2	1	1	1	0	3	3
7	4	7	4	7	4	5	6	4	7	6	5	4	4	7	4	5	7	5	7	7	3	5	1	7	6	7	6	2	4	0	0	2	2	3	5	2	5	1	5	4	0	0	0	0	0	0	3	0	2
7	5	6	6	6	4	5	4	5	6	7	6	5	5	5	3	2	2	3	5	3	2	6	2	5	4	5	3	2	2	4	3	3	3	4	4	3	3	1	2	4	1	0	1	0	1	0	1	2	3
7	6	6	7	6	2	7	2	7	6	7	7	5	1	7	4	5	6	3	3	3	2	2	4	3	2	2	5	4		5	4	4	4	5	5	1	3	3	3	1	4	0	1	2	3	1	3	2	1
7	4	3	6	7	1	7	5	6	7	6	6	5	6	6	6	5	2	2	3	3	3	4	3	3	5	2	5	2	2	4	2	3	3	4	4	3	4	4	4	4	5	1	1	1	2	1	0	3	2
7	4	6	5	5	5	5	2	7	7	5	7	6	7	3	7	1	5	1	3	6	2	5	1	6	5	4	3	1	1	3	0	3	3	3	3	3	3	1	2	2	0	0	0	0	3	0	0	3	3
7	4	6	7	5	3	4	6	5	7	5	5	5	6	7	4	1	2	1	2	5	3	5	4	5	5	5	5	3	3	5	1	3	3	5	0	3	5	5	5	4	2	0	0	0	0	0	0	0	1
7	4	7	6	7	3	7	5	3	7	5	5	5	4	6	5	2	5	2	3	5	1	5	4	3	7	5	3	2		5	5	4	5	5	5	3	4	2	3	4	2	5	3	1	2	2	3	2	1
7	6	5	6	5	5	5	4	5	7	6	5	5	5	6	3	5	5	2	5	6	3	3	3	3	4	5	3	2		4	3	4	4	3	3	4	4	3	3	4	2	2	2	2	4	2	2	4	3
5	4	7	7	6	4	6	6	5	5	6	7	5	4	6	5	3	4	2	3	5	2	4	5	5	5	6	3	2	4	3	3	4	2	3	4	3	4	3	4	4	2	1	0	1	1	2	0	2	3
7	5	4	6	7	3	5	6	5	7	6	5	5	5	7	4	5	4	1	5	3	1	5	2	4	6	4	6	7	2	3	4	4	3	5	5	3	4	5	3	5	3	2	3	1	3	3	1	2	2
7	5	7	7	4	2	6	4	5	6	7	7	5	4	7	2	1	6	2	7	7	1	6	4	7	7	7	2	1	1	4	4	3	5	5	5	1	4	5	5	5	0	0	3	2	2	0	3	5	5
																														4	3	3	4	4	3		1	3	2	3	4	1	2	1	3	2	2	3	3
7	6	5	5	7	3	7	5	5	7	1	5	6	6	7	7	1	5	1	2	5	1	7	1	1	3	2	3	2		5	5	4	5	4	5	4	4	4	5	0	5	0	0	0	4	0	0	4	3
7	5	6	7	5	2	6	3	6	5	7	6	6	5	7	5	1	5	2	2	4	1	4	1	1	4	3	5	3		4	4	4	4	2	4	3	4	2	4	4	3	1	1	1		3	1	3	4
7	6	5	4	2	3	7	7	7	7	7	7	7	4	6	5	2	2	2	4	3	1	6	4	3	2	4	2	2		4	3	4	4	4	3	1	3	2	3	4	2	1	1	1	4	2	1	3	2
7	5	5	7	6	4	7	4	4	6	7	5	6	4	7	6	2	5	2	2	5	1	3	4	3	4	2	2	2	4	5	4	5	5	5	5	1	2	4	4	2	5	0	2	1	3	1	1	3	2
7	5	6	5	7	4	3	3	5	7	7	5	5	7	5	5	1	4	1	2	4	2	5	1	5	5	5	4	1	1	1	3	3	3	4	5	2	3	4	4	1	0	1	1	0	2	1	0	3	4
7	5	6	7	4	2	5	4	6	7	6	6	5	5	7	6	1	5	2	1	5	2	6	1	2	5	4	4	2	3	4	2	4	4	5	5	4	5	2	5	4	3	0	0	1	3	0	0	2	2
7	5	6	6	6	3	4	3	5	6	5	6	6	7	7	4	6	5	2	3	4	2	6	1	3	4	4	2	2		4	2	2	2	3	5	3	5	3	3	5	3	0	1	2	2	0	1	3	2
7	5	6	7	6	3	4	5	5	7	6	5	6	6	5	4	3	4	1	3	5	3	6	1	4	4	6	2	2	1	4	4	4	4	5	5	3	3	3	4	5	1	0	2	2	4	4	0	3	2
7	5	7	6	6	3	4	6	4	7	7	4	6	4	7		6	4	4	3	5	2	3	4	4	4	3	4	1									5	3	5	4
7	5	6	7	7	5	7	5	4	7	4	6	5	5	6	4	1	6	3	6	3	2	6	1	6	3	6	3	1	1	4	4	5	4	5	4	2	4	4	4	5	4	0	3	4	3	2	3	4	4
7	6	5	7	7	5	3	4	5	7	2	6	5	6	7	7	1	5	2	3	6	1	6	1	3	7	6	3	2	1	4	4	4	5	4	5	4	5	3	4	1	5	0	1	0	1	1	3	3	3
7	5	6	7	6	4	5	5	5	7	6	5	5	6	7	4	3	5	2	5	4	2	6	2	6	4	6	3	2	1	4	4	5	5	3	3	3	5	5	5	5	2	2	3	2	3	4	1	2	3
7	4	6	7	6	5	3	5	5	3	7	7	6	5	6	3	3	5	3	6	5	3	4	3	4	4	5	3	3	2	5	5	4	4	4	5	3	5	4	4	4	4	1	1	0	3	1	0	2	1
6	2	5	6	7	7	4	6	7	3	7	7	6	7	7	1	1	3	7	7	1	2	4	1	7	7	7	6	3	1	4	5	5	3	4	5	2	5	5	4	1	0	1	3	3	3	3	3	4	4
6	5	7	5	7	6	3	7	5	7	6	6	5	4	3	4	3	4	2	6	5	3	4	7	5	6	4	4	1		4	3	3	3	3	4	2	4	5	3	1	1	0	2	4	4	2	3	2	3
4	5	7	7	6	5	5	3	6	6	5	6	7	6	5	6	2	6	2	2	5	5	7	5	6	6	5	2	2		4	5	4	5	2	4	3	5	3	5	4	0	2	3	4	4	3	3	5	3
7	5	7	7	5	5	6	6	4	7	4	6	5	4	6	6	3	5	3	5	5	3	5	4	5	5	5	2	6		5	3	4	4	5	5	3	5	4	4	3	2	1	2	2	2	2	3	3	2
7	4	7	7	5	2	4	5	5	7	5	7	7	6	6	4	2	7	1	6	7	2	7	3	5	7	7	5	5	1	4	5	5	5	5	4	4	4	5	4	0	2	3	5	3	5	3	0	0	0
7	4	7	7	7	4	6	7	1	5	7	4	7	4	7	7	5	7	6	3	6	1	7	4	3	7	3	7	3	4	3	5	4	3	4	4	5	5	4	5	1	4	4	1	3	3	1	4	4	1
6	4	6		7	4	5	3	5	7	6	6				2	3	2	1	5	3	2	3	3	2						4	4	4	4	4	5	1	4	4	4	3	3	0	2	0	3	1	1	3	2
7	3	6	6	5	5	7	4	6	6	7	6	5	5	7	4	2	4	2	2	4	1	2	1	1	1	3	2	1	1	4	4	5	4	3	4	3	4	3	3	4	4	0	0	1	1	1	0	1	2
7	5	5	7	5	4	4	5	5	7	6	7	4	6	7	4	3	3	1	1	3	1	3	1	4	4	2	2	1	1	5	2	5	2	5	5	4	2	4	2	4	2	0	1	1	2	1	0	4	1
7	6	5	6	7	5	6	5	6	6	7	6	5	1	6	4	1	3	1	3	3	1	3	4	5	3	5	1	1	1	4	5	4	4	4	5	1	5	3	5	1	0	1	0	1	1	1	0	0	0
7	5	5	7	4	2	5	5	6	7	7	6	5	7	7	3	2	2	1	3	3	1	4	1	4	6	6	1	2	1	4	3	4	3	4	4	3	4	3	4	5	0	1	2	3	3	2	1	2	3
7	6	5	7	7	5	7	1	6	7	3	5	5	4	7	6	1	2	1	4	5	1	2	4	5	3	2	3	1		5	4	5	4	5	5	2	4	1	2	5	1	0	2	4	3	2	3	3	3
7	7	7	7	6	1	4	4	7	7	4	7	6	2	7	2	5	3	1	4	2	1	7	6	4	3	4	3	1	4	4	2	4	2	5	4	5	2	0	2	5	1	0	0	0	1	0	0	2	0
7	6	6	5	6	6	5	4	3	7	4	5	6	7	6	4	2	5	2	6	4	2	4	1	5	5	5	3	1	1	3	4	3	2	4	4	3	3	2	3	2	1	0	2	0	0	1	0	0	3
7	6	7	7	5	6	6	4	6	1	6	7	6	4	7	6	2	5	1	1	6	1	5	7	2	5	4	2	3	1	5	4	5	5	4	5	4	4	3	4	3	4	0	0	0	2	1	0	3	3
7	4	7	7	6	2	7	6	3	4	7	5	6	6	6	2	3	5	6	5	3	2	2	3	4	5	4	4	3		4	5	4	4	4	5	3	5	5	4	0	3	4	3	3	3	2	3	3	4
7	5	4	5	7	5	5	5	6	6	5	6	6	6	6	5	3	3	3	4	5	2	4	2	4	5	4	5	2	1	4	3	3	2	4	4	4	4	2	4	5	3	0	1	1	1	2	1	1	2
7	6	2	6	7	5	7	2	6	7	7	7	5	7	7	4	2	2	1	2	1	1	4	1	1	2	2	5	1	4	4	5	4	4	5	4	3	5	1	5	1	4	0	0	0	3	1	0	2	1
7	5	5	7	6	5	5	5	5	6	4	6	5	6	7	5	2	3	1	3	3	1	5	2	3	4	5	3	1	1	3	4	4	5	4	5	3	5	4	5	4	5	0	1	0	4	1	1	3	3
7	6	5	7	5	3	3	6	5	7	6	7	5	7	6	5	1	2	5	2	2	2	6	1	2	7	6	1	2	1	4	2	4	4	5	3	3	4	2	3	4	1	0	2	1	3	2	2	4	1
7	6	1	7	7	1	7	7	5	7	7	5	7	4	7	4	1	5	1	5	6	1	1	1		5	5	3	2		4	5	4	4	4	5	1	3	0	5	5	0	0	5		4	5	4	5	5
7	6	5	6	5	5	6	5	6	6	6	6	5	4	7	6	1	3	2	3	5	2	5	2	4	3	5	2	2	2	4	4	5	4	5	5	3	4	4	4	5	4	0	1	1	0	0	1	1	1
7	5	7	6	4	2	6	5	6	7	4	6	6	6	7	3	6	5	1	4	2	2	4	4	2	5	5	1	1	1	3	4	4	4	2	4	3	4	3	4	1	2	0	0	0	3	0	3	4	2
7	5	6	7	6	5	2	6	5	7	6	5	6	6	6	3	1	3	2	5	5	2	6	1	5	5	5	3	1		4	4	4	4	3	5	3	4	4	4	4	2	0	1	0	3	0	1	3	1
7	6	6	6	5	4	6	6	5	6	5	5	6	6	6	4	2	5	2	6	4	2	4	1	5	5	6	2	2		3	4	5	5	4	5	4	5	4	4	5	3	0	2	3	4	3	2	4	3
6	5	6	6	5	5	6	5	5	6	6	6	6	5	6	5	2	5	5	5	5	2	5	2	3	3	5	3	2		4	4	4	3	4	5	3	3	2	4	4	0	1	3	3	3	3	4	3	4
7	6	7	6	7	2	5	6	6	6	5	6	3	6	6	5	1	5	2	6	5	2	5	4	3	5	5	3	2		5	4	4	4	5	5	3	5	5	5	5	2	2	4	2	4	1	3	4	4
7	4	7	3	7	4	4	5	5	7	7	7	5	5	6	5	2	4	3	4	4	1	7	4	5	4	7	2	1	1	4	3	5	3	5	5	3	4	5	4	4	1	2	2	2	3	2	0	4	3
7	6	7	7	7	3	6	5	4	5	7	6	6	4	6	6	2	5	3	5	5	2	5	2	5	6	5	3	2	1	5	5	5	4	4	4	4	5	3	5	4	3	0	2	4	2	3	3	2	3
6	5	6	6	7	6	6	5	5	6	6	4	5	6	6	4	5	5	4	6	6	2	4	2	6	4	5	5	3		3	4	5	4	4	4	3	5	5	4	5	1	2	3	4	4	3	3	4	3
7	6	6	6	6	5	4	5	4	6	6	4	6	7	6	6	2	5	3	6	6	2	5	7	6	4	6	4	2	1	4	4	4	3	3	4	4	4	3	4	4	1	0	3	2	2	2	2	3	4
7	7	6	6	7	3	4	4	5	7	5	6	7	4	6	6	2	6	4	6	7	4	7	3	3	4	6	7	4	1	4	4	4	3	3	4	4	2	5	2	4	0	0	3	1	3	3	2	3	3
7	5	5	5	7	4	6	4	7	7	6	7	6	4	7	2	1	2	1	4	2	1	4	1	3	2	4	5	1	1	5	3	4	1	5	4	4	5	3	5	5	4	0	2	0	1	1	0	1	1
7	6	6	6	6	7	5	4	4	7	7	6	4	6	4	3	1	2	3	5	3	2	4	1	5	3	3	2	2	1	3	5	5	1	5	5	3	5	5	5	4	4	4	1	0	3	3	0	4	2
6	6	3	6	6	3	5	6	6	7	7	5	5	7	6	3	3	5	2	5	3	2	4	1	3	3	3	3	2		4	3	3	3	5	5	3	2	4	3	4	3	2	0	2	2	2	1	4	2
5	6	5	6	6	6	6	4	6	6	6	7	6	5	7	5	2	3	2	2	2	2	5	3	3	6	2	3	3		4	4	5	4	5	5	4	5	2	4	4	5	1	0	0	2	1	1	1	1
7	5	2	7	7	5	5	7	5	6	7	6	7	4	7	4	5	3	1	5	3	1	3	2	3	4	6	2	1	4	4	4	4	4	4	4	4	4	3	4	3	4	3	3	3	3	3	4	3	3
7	5	6	6	5	3	5	5	5	7	7	5	6	6	7	5	2	4	2	3	5	3	3	2	2	3	6	5	1	2	4	4	5	4	4	5	3	4	4	5	1	1	0	0	1	3	2	2	3	1
7	6	5	6	7	5	5	5	5	7	6	6	4	5	7	3	2	3	3	6	2	2	4	1	5	3	6	4	3		4	4	3	4	4	4		4	3	4	4	2	1	2	0	2	1	1	3	1
7	6	6	6	6	3	5	6	6	7	4	6	5	6	7	4	5	3	2	4	3	1	4	1	3	5	6	5	2	1	3	5	4	1	5	5	3	5	4	3	2	4	1	1	1	4	2	1	5	1
7	5	6	6	6	5	4	5	6	7	6	6	5	6	6	5	3	2	3	4	4	2	5	1	5	5	6	2	2	2	3	5	5	4	4	5	3	4	4	4	5	1	1	3	3	3	3	3	5	3
7	4	7	7	7	3	6	4	3	7	7	6	7	5	7	5	2	5	1	6	7	1	7	2	4	4	5	6	2	1	5	3	5	4	4	5	3	5	4	5	4	3	2	0	1	0	1	0	3	1
7	3	6	7	7	5	3	6	6	7	6	6	6	5	6	5	3	5	1	6	5	2	6	4	7	6	7	5	3	4	3	4	4	3	5	5	3	4	3	5	5	0	2	3	1	4	3	1	3	2
7	5	7	7	5	4	4	5	5	7	4	6	7	4	7	6	2	6	3	6	7	4	7	4	5	7	7	4	5	1	0	5	3	5	3	5	3	4	5	5	5	1	3	1	0	3	3	0	4	4
7	4	7	7	5	3	7	4	6	7	7	7	5	4	7	7	5	3	1	1	3	1	2	4	3	1	2	2	1	4	4	5	5	5	5	5	4	5	5	4	4	5	0	0	0	4	1	4	5	3
7	5	6	7	7	3	5	3	3	7	7	6	5	7	7	6	1	3	1	6	5	1	1	1	3	1	6	1	1	1	5	5	3	3	4	5	2	5	1	4	5	2	0	3	2	3	3	1	4	3
7	7	4	7	7	4	5	4	7	7	4	7	5	6	7	7	1	3	2	1	4	1	5	1	5	4	4	1	1	1	3	5	5	3	1	5	3	5	1	5	4	3	0	0	0	0	3	0	2	2
7	6	7	5	6	4	4	4	5	7	6	6	6	7	6	3	3	4	1	4	4	4	4	1	3	5	3	2	1		4	3	2	4	4	4	4	4	4	4	5	3	3	2	2	3	0	1	3	3
7	6	6	5	7	3	5	5	6	7	7	7	5	5	6	6	2	3	1	2	5	2	6	4	5	1	3	2	1		3	2	4	3	5	4	4	3	5	4	4	3	2	3	3	3	1	0	4	1
7	5	7	7	6	2	7	5	6	7	7	6	6	6	4	4	3	3	1	2	5	1	5	4	2	5	4	5	1		4	5	5	5	5	5	3	5	3	5	4	3	0	1	1	2	3	4	2	3
6	6	6	6	7	2	6	6	6	6	6	6	5	6	6	3	2	3	4	3	5	2	5	2	5	3	5	2	2		5	5	4	4	5	5	4	4	4	3	5	3	2	2	3	3	2	3	4	3
6	5	5	5	6	5	5	5	5	7	7	6	7	6	6	3	4	3	3	5	4	3	5	2	5	5	4	3	3	2	3	3	4	2	4	4	4	3	3	3	4	2	0	3	1	2	2	1	3	1
7	5	6	7	5	4	5	6	7	7	7	6	5	4	7	5	2	5	1	3	6	2	6	2	3	6	5	3	4	1	4	4	4	4	4	4	3	5	4	4	5	0	0	0	0	0	0	0	0	0
7	5	7	6	6	5	5	6	3	3	7	5	6	7	7	5	1	5	1	7	6	2	6	1	6	6	5	3	1		4	4	4	3	4	5	4	5	3	4	2	1	2	3	1	3	4	3	2	5
7	7	7	7	7	3	5	4	7	6	5	7	7	3	7	5	5	5	2	6	6	1	7	2	2	6	5	1	2	2	5	5	5	3	4	5	5	5	5	4	5	2	0	0	2	2	0	1	5	4
6	5	6	6	6	5	6	5	6	7	6	5	4	6	7	6	3	3	3	5	6	2	5	2	4	4	7	3	2	1	4	4	4	3	5	5	3	5	4	4	2	0	0	2	0	2	1	1	2	1
7	5	7	6	6	4	2	6	6	5	6	7	7	6	6	6	2	5	6	7	7	2	6	1	6	5	7	4	1	1	4	3	4	4	5	5	4	5	3	5	5	3	0	2	1	2	2	3	3	4
7	7	7	6	6	5	5	6	4	5	5	5	6	6	6	6	6	4	6	7	4	2	6	4	4	5	6	3	3		3	4	5	4	4	4	4	5	3	4	4	3	0	3	4	4	2	4	4	3
7	7	7	6	6	3	7	5	3	7	4	6	7	6	7	1	3	1	2	1	1	2	2	1	2	3	2	1	2		5	4	5	4	5	4	4	5	4	5	2	4	0	2	1	4	1	2	3	2
7	6	6	6	5	4	6	6	5	6	7	7	7	4	6	3	1	2	1	3	2	2	3	1	2	3	4	2	2	1	4	5	4	4	4	5	3	4	2	4	4	2	2	1	1	2	2	1	3	1
7	5	5	6	6	4	7	4	6	6	7	6	6	6	7	4	3	4	3	2	2	1	3	2	2	3	2	2	2	1	4	4	3	4	5	5	4	5	5	5	3	4	1	1	2	1	2	2	2	2
7	5	6	6	7	3	4	5	5	7	7	6	5	7	7	2	2	3	1	3	2	1	6	1	3	6	3	3	1		4	4	3	3	4	5	3	4	4	4	5	3	1	1	2	2	0	1	3	2
7	7	7	7	6	2	7	1	7	7	7	7	7	4	5	4	1	1	3	4	2	1	5	1	5	1	6	2	1	7	4	5	4	4	4	4	4	4	1	4	5	2	1	1	0	3	0	0	3	1
7	3	7	7	7	4	7	7	4	7	7	4	6	5	7	7	1	5	1	1	6	1	3	1	1	2	3	5	1	4	4	5	5	5	3	5	4	4	0	5	0	5	1	0	0	0	3	0	0	1
7	5	6	7	6	5	7	4	6	7	6	7	6	2	7	4	3	3	1	1	1	1	1	4	5	4	6	4	1		1	3	4	3	5	4	0	4	1	3	3	2	1	1	2	3	3	2	4	3
7	5	7	7	5	4	6	4	5	7	7	5	5	6	7	2	1	3	7	1	2	2	4	1	3	6	1	1	5	1	3	4	4	3	0	5	4	4	2	4	5	0	2	1	1	3	2	0	3	3
7	7	7	7	6	3	4	6	6	7	5	6	6	4	6	2	2	2	1	3	6	1	6	1	5	4	4	3	1	2	4	5	5	4	4	3	3	4	4	3	5	1	2	3	3	4	3	3	5	4
7	7	6	6	6	2	6	4	6	6	7	6	6	6	7	4	3	2	1	4	3	1	4	1	6	4	5	3	1		5	4	3	2	3	5	1	4	3	3	4	1	1	2	1	2	1	1	1	2
7	6	6	6	6	2	5	6	5	7	6	6	6	6	7	3	2	4	1	3	4	1	4	6	4	4	3	2	1		5	4	4	4	5	4	3	5	3	4	4	4	0	1	2	2	1	2	2	1
7	6	6	7	5	3	6	5	6	6	6	7	7	6	6	4	2	4	6	7	3	1	4	1	4	5	5	2	3		5	3	4	5	4	5	2	3	2	4	2	2	2	2	3	4	1	2	4	2
7	5	4	7	6	3	6	7	4	7	7	5	7	7	7	4	2	6	2	5	6	1	3	1	4	4	6	7	1		4	4	4	1	4	5	3	3	0	3	2	0	3	3	2	2	2	1	2	3
7	4	7	6	3	6	4	5	6	7	5	6	7	7	7	3	2	5	2	6	5	2	7	1	4	7	7	2	2	1	2	5	2	5	4	5	2	5	4	5	5	0	0	3	1	2	0	0	2	4
7	7	6	6	7	5	2	5	5	7	5	6	6	7	6	6	3	4	2	7	6	2	5	1	4	4	5	5	2		5	3	3	2	3	2	4	3	1	3	4	3	2	4	2	3	3	3	3	2
7	4	7	7	6	6	6	5	2	7	7	6	6	7	7	4	5	3	1	4	2	1	3	1	4	2	5	3	1	1	3	4	5	5	5	5	4	3	4	3	1	5	0	3	0	2	0	0	3	2
6	6	6	7	7	2	4	5	6	7	7	7	7	7	7	5	6	3	2	3	5	1	6	1	2	4	5	1	1	1	3	3	4	5	2	4	4	5	3	2	5	1	0	1	1	1	1	1	1	2
7	4	7	7	6	4	4	6	6	6	7	7	5	6	7	2	1	2	6	5	2	2	5	1	5	5	5	2	2	1	3	4	2	3	4	5	1	4	4	4	4	0	1	2	1	1	3	1	3	4
7	6	7	7	6	5	5	6	4	7	6	6	5	5	7	2	2	1	2	5	5	2	5	2	5	4	5	5	1	6	4	4	4	4	4	5	3	5	3	4	5	3	2	2	2	3	3	1	4	3
7	6	5	6	7	2	6	6	6	7	7	7	7	6	7	3	2	2	1	6	2	1	7	1	2	6	6	6	2	1	3	3	4	4	4	5	3	4	3	3	5	0	2	2	3	3	3	1	4	3
7	4	6	6	7	5	5	5	5	7	6	7	6	6	6	5	2	4	2	3	3	2	6	4	5	6	5	3	2	2	3	4	4	4	2	4	4	4	1	4	3	2	1	2	3	2	2	3	3	4
7	7	6	6	7	5	6	5	6	7	6	6	5	5	6	4	5	5	2	5	4	1	5	3	5	4	5	2	2	2	4	4	5	5	5	5	3	4	4	5	4	1	2	3	3	2	2	3	3	4
7	6	5	6	6	7	4	4	4	7	6	7	5	7	7	4	2	3	1	6	6	1	6	3	5	5	6	3	1	2	3	5	5	3	5	5	3	5	5	4	5	2	0	2	3	1	1	0	1	3
7	7	7	7	7	3	6	3	6	7	2	7	7	6	7	1	1	1	1	2	3	1	2	2	3	2	3	1	1	2	4	4	4	4	4	4	4	5	4	5	4	4	4	2	2	3	2	1	3	2
7	6	6	6	6	6	7	6	2	7	7	6	5	6	7	5	2	3	2	3	3	1	1	2	2	3	5	2	2		4	4	5	4	5	5	3	4	3	4	4	2	0	2	2	3	2	3	4	3
7	7	5	7	5	2	7	7	5	7	7	7	7	4	7	7	1	5	2	2	1	1	2	1	1	5	5	1	4	1	5	4	5	5	5	5	1	2	3	2	1	2	5	5	0	5	2	5	5	5
7	6	7	7	7	3	6	6	4	7	7	5	5	5	7	6	4	5	1	2	5	1	1	1	5	2	4	3	2	2	5	5	5	5	5	5	4	5	3	5	4	5	0	1	2	3	0	3	2	3
7	7	6	5	6	5	5	5	6	6	6	7	6	6	6	4	2	1	2	6	5	2	5	1	4	4	6	3	2		5	5	5	3	5	5	4	3	3	4	5	1	2	3	3	4	2	2	4	2
5	4	6	7	7	6	7	7	7	7	1	6	7	4	7	7	1	3	5	2	6	1	6	2	2	7	1	5	2		4	5	4	4	4	4	3	5	4	5	4	5	0	2	0	5	1	0	3	3
7	6	6	7	7	6	5	5	2	7	6	7	7	6	7	6	2	4	2	6	2	2	5	2	7	3	7	1	1	2	5	5	5	5	5	5	5	3	3	5	4	1	0	3	3	3	3	2	3	5
7	6	6	7	7	3	5	5	6	7	6	6	5	7	6	4	3	3	3	6	5	3	7	1	5	3	5	2	1	1	4	4	3	3	5	5	2	3	4	3	5	1	2	1	0	2	2	2	4	3
7	5	7	7	7	3	5	7	5	7	5	5	6	7	7	7	3	3	1	6	3	3	7	1	5	6	5	3	1		4	3	4	4	4	3	3	5	5	4	5	3	0	3	0	3	2	2	3	4
7	7	7	7	7	5	6	6	4	7	2	7	6	6	7	4	5	5	2	6	6	1	6	3	6	4	6	2	2	3	4	3	4	4	3	4	3	3	4	4	4	0	0	3	2	4	1	1	4	3
7	7	7	7	7	2	6	3	7	7	4	7	6	7	7	2	1	2	1	2	2	1	6	1	3	5	2	1	1		3	4	4	4	1	5	4	4	3	4	0	1	1	1	1	5	1	1	4	2
7	6	5	5	7	5	5	6	6	7	7	6	6	6	6	3	2	3	2	2	1	1	3	2	4	5	3	1	1		4	3	3	3	4	5	4	5	2	3	4	3	3	2	2	2	4	1	4	3
7	6	6	7	5	5	7	2	6	7	7	6	7	6	7	4	2	3	2	3	3	1	3	1	3	4	2	2	1	1	5	5	5	3	5	5	4	5	5	3	4	4	3	1	1	3	1	0	4	1
7	5	7	6	7	5	7	3	6	7	7	7	6	4	7	3	2	3	1	3	2	1	4	4	5	3	2	1	1	4	4	4	5	5	5	5	3	4	0	4	5	4	0	0	0	0	0	0	1	1
7	6	5	6	7	4	5	5	7	7	7	7	6	6	6	2	2	2	2	4	2	1	4	4	3	4	4	1	1	1	5	3	4	4	3	4	3	4	4	3	4	2	0	2	0	1	0	0	1	2
7	6	4	7	7	6	7	5	6	6	6	6	5	5	7	4	3	2	2	2	4	2	4	3	4	3	3	1	2	1	5	3	5	4	4	4	2	5	3	3	4	2	0	0	2	3	1	2	2	3
7	6	5	7	7	5	5	5	6	7	7	5	5	6	7	5	2	3	1	4	3	1	4	1	4	5	5	2	1	1	2	4	4	3	3	4	2	4	3	3	5	0	1	2	2	1	1	0	1	2
7	6	7	7	7	4	2	7	6	7	7	7	6	6	7	4	1	2	2	3	4	1	6	1	6	6	1	4	1		5	3	5	5	5	5	3	4	5	4	5	3	2	4	4	5	2	3	5	4
5	6	5	6	7	5	7	6	5	7	7	7	6	5	6	3	6	2	5	3	5	1	4	1	3	2	5	2	4		4	5	4	5	4	4	1	3	5	2	1	5	2	1	1	4	1	2	3	3
7	6	5	7	7	5	3	5	5	7	6	6	7	7	7	6	3	4	2	2	5	1	5	1	6	6	3	3	1	1	4	4	4	4	5	4	3	4	5	5	5	3	0	1	1	2	3	0	1	3
7	6	7	7	7	4	7	4	3	7	6	6	5	7	6	5	2	5	2	3	5	1	5	1	6	3	6	5	1	1	4	4	4	5	5	5	4	5	5	5	4	3	1	3	1	5	2	1	4	4
7	7	6	6	7	5	5	3	6	6	7	7	5	6	7	5	2	3	4	6	5	1	6	2	5	4	6	3	2		4	3	4	4	3	4	4	4	2	3	2	2	1	2	1	3	3	2	4	3
7	6	7	6	7	3	7	4	7	7	7	7	6	4	7	2	5	1	2	5	5	2	6	4	5	4	7	5	1	4	3	4	4	4	4	5	5	4	3	4	4	3	2	5	4	3	2	1	4	3
7	5	6	6	5	5	7	6	6	6	6	6	6	6	7	4	1	3	3	7	5	2	6	2	5	6	7	6	3	2	4	4	5	4	4	4	3	3	4	4	5	4	2	3	2	4	2	2	3	3
7	6	7	7	7	5	6	4	4	7	6	6	6	5	7	7	1	6	2	7	6	1	5	2	6	6	7	3	2	1	4	4	5	5	5	5	4	5	4	4	4	4	2	2	2	4	2	2	5	2
6	7	5	7	7	4	7	7	2	7	7	7	6	4	7	1	2	2	1	1	1	1	2	3	2	3	5	1	1	4	5	4	5	4	4	4	4	5	3	4	4	3	0	0	0	0	2	0	3	0
7	5	7	7	7	3	5	7	7	7	6	7	5	4	6	4	5	2	1	1	2	1	4	1	2	4	2	1	1		4	4	5	4	5	4	3	4	3	4	4	4	1	1	2	3	3	2	4	2
7	5	7	7	6	6	7	5	6	7	7	7	7	7	2	1	1	3	1	6	3	1	2	1	3	4	3	1	1	1	4	3	5	4	5	5	3	3	5	3	5	5	0	1	0	5	2	3	2	4
7	5	6	7	7	5	7	4	6	7	6	7	4	7	7	2	1	3	1	5	2	1	4	1	3	4	3	2	2		5	5	4	5	4	5	3	5	3	3	4	3	2	2	3	3	2	1	4	1
7	7	6	6	7	6	4	5	6	7	6	7	5	7	6	5	1	2	2	5	3	1	5	1	3	2	4	3	1		4	4	5	5	4	4	5	4	4	5	4	1	1	3	4	2	1	0	2	3
7	6	5	7	7	5	5	5	6	7	7	6	6	6	6	3	1	4	2	3	2	2	6	2	3	4	5	3	2	1	5	4	4	4	4	4	4	4	5	4	1	4	0	1	2	1	2	0	5	4
7	5	6	7	7	2	5	5	6	7	7	7	6	7	7	4	2	3	1	3	4	2	2	3	7	3	6	1	2		5	3	4	4	3	4	4	4	2	4	4	3	0	2	2	2	1	3	3	1
7	2	7	6	7	5	7	7	7	7	4	5	6	7	6	4	1	4	1	3	7	1	4	1	5	4	4	4	1	1	3	5	5	5	3	5	1	5	2	4	0	3	1	2	2	3	2	2	5	3
7	6	7	7	6	5	6	5	5	7	5	5	6	7	7	5	2	3	3	5	5	2	6	1	3	5	3	3	1		4	5	5	5	5	5	4	5	4	5	3	3	2	1	2	3	3	2	2	3
7	6	7	6	5	6	7	6	5	6	7	6	5	6	6	4	1	3	5	3	5	2	4	2	3	4	4	5	5	2	4	3	5	4	4	5	2	4	0	3	4	2	3	2	1	4	3	4	4	3
7	5	7	7	6	5	4	6	6	7	5	7	6	7	6	4	1	3	2	6	3	2	7	1	7	5	7	1	1	1	4	5	5	5	3	5	5	5	5	5	5	4	3	3	2	3	0	1	2	2
7	6	6	7	6	4	6	5	7	7	6	6	3	7	7	5	2	3	3	5	5	2	5	1	5	5	5	4	2		4	3	4	4	4	5	4	3	2	3	1	2	3	2	2	5	2	2	4	3
7	7	6	6	7	3	7	4	5	7	6	7	6	6	7	7	4	5	2	1	5	1	4	4	6	7	4	3	1		3	4	4	3	2	4	3	4	4	4	0	4	0	0	1	3	0	0	1	2
7	4	7	7	6	1	7	7	7	7	6	7	7	4	7	7	3	7	1	6	6	2	4	4	5	6	7	5	1	4	1	4	4	3	5	5	5	3	5	5	5	0	5	4	5	4	2	3	3	3
7	6	6	7	6	5	6	6	5	7	7	7	6	6	6	4	1	2	1	3	2	1	3	1	5	5	3	1	2		5	3	5	2	5	4	4	3	3	3	4	4	1	1	1	3	3	0	1	3
7	7	6	7	7	2	7	7	6	5	7	6	7	4	7	5	6	7	2	5	4	2	7	4	3	3	4	2	2		4	5	3	4	3	4	4	5	4	4	1	3	2	1	2	4	1	1	4	3
7	7	7	6	7	6	7	6	7	2	6	7	7	4	7	6	1	7	7	7	6	1	7	4	7	7	7	1	2	4	1	3	3	4	2	4	0	4	3	4	2	0	4	4	2	2	2	1	3	5
7	7	6	7	6	5	5	4	7	7	7	7	7	6	7	7	1	3	1	1	5	1	1	4	5	1	1	7	2		5	3	4	4	5	4	4	4	5	4	4	5	0	3	2	1	2	1	2	2
7	5	7	7	5	6	7	6	7	5	7	7	5	5	7	3	3	5	3	3	3	1	5	1	1	5	5	1	1	1	4	4	5	5	5	5	3	5	5	5	4	3	2	0	1	4	2	3	3	3
7	6	7	7	7	4	7	4	7	7	5	7	6	7	7	5	1	1	3	5	3	2	4	1	6	5	5	2	2		4	5	5	4	5	5	4	5	3	4	4	3	1	1	2	3	1	2	3	2
7	6	6	4	6	5	6	7	6	7	7	7	6	6	6	5	1	4	1	5	6	3	5	2	5	4	4	4	4		3	3	4	4	3	3	3	5	5	5	4	1	2	3	2	3	2	3	4	4
7	6	6	7	7	3	5	7	6	7	6	7	7	6	6	5	1	3	1	6	6	2	6	2	6	5	7	2	2	1	5	5	5	5	5	5	4	5	4	5	4	3	3	2	2	3	1	2	4	0
7	6	5	7	5	7	7	4	6	7	7	7	7	7	7	3	1	2	5	1	4	1	1	1	1	1	1	6	1	1	3	4	5	4	5	4	1	2	3	4	4	3	4	4	4	3	3	0	2	2
7	5	7	7	7	5	7	3	7	7	7	7	5	7	7	3	1	3	1	5	2	2	3	1	2	3	5	2	3	1	4	5	4	5	5	5	3	5	3	4	3	4	1	2	1	3	1	1	3	2
7	6	7	7	6	3	4	7	7	7	7	7	7	6	7	4	1	2	1	5	6	1	4	1	4	1	2	3	1	1	4	4	4	4	4	4	3	4	4	4	5	3	2	1	1	3	1	1	2	3
6	6	6	7	6	6	6	6	7	7	7	7	7	5	7	6	5	2	1	5	6	2	4	2	3	4	4	3	2	1	3	4	4	4	3	3	3	3	4	4	4	1	0	3	2	0	2	0	2	0
7	7	7	5	7	6	1	5	7	7	7	7	7	7	7	6	3	6	1	1	3	1	7	3	4	5	7	2	1	1	5	5	5	5	5	5	3	5	0	5	5	2	4	5	5	3	3	1	5	5
7	7	5	7	7	5	7	5	6	6	7	7	5	6	7	4	2	4	3	6	4	1	4	3	6	5	6	5	2	2	5	3	4	5	5	5	3	4	4	5	4	3	0	1	2	2	0	1	3	3
7	7	7	7	7	5	7	1	7	7	7	7	6	5	7	4	1	3	1	1	6	1	2	1	2	2	5	2	1	1	5	3	5	4	5	5	4	3	3	3	3	3	0	0	2	3	1	3	5	1
7	6	7	7	7	5	7	7	7	7	5	7	6	5	6	2	5	5	1	2	5	3	7	3	7	7	6	3	1	5	3	5	4	3	5	5	3	5	3	5	4	0	0	2	0	1	0	3	3	4
7	7	7	7	7	6	6	6	7	7	7	7	6	6	7	3	1	2	1	7	5	1	2	1	5	2	6	2	1	1	5	3	5	4	4	5	5	5	4	4	5	1	2	2	3	4	3	4	2	5
7	5	7	4	7	6	7	6	6	7	7	7	6	6	7	5	2	6	1	2	6	1	7	1	1	5	1	1	1		5	5	5	5	5	5	4	4	4	4	5	4	1	1	1	3	2	1	3	1
7	5	7	7	7	7	7	6	7	7	7	7	5	7	7	7	1	2	1	3	1	1	5	1	5	5	7	2	1	1	5	5	4	3	4	5	4	5	4	5	4	0	0	0	0	0	2	0	3	1
7	6	7	7	7	6	5	3	7	7	7	7	7	6	7	5	1	6	2	6	7	1	6	2	5	4	7	3	2	1	4	4	4	3	4	5	3	4	2	3	1	1	1	2	1	2	3	0	3	3
7	7	7	7	7	4	5	7	4	7	7	7	7	6	7	4	3	2	2	6	5	2	7	2	4	7	7	5	4		4	5	5	4	5	5	5	5	5	5	3	5	4	2	5	1	3	3	3	4
7	6	7	7	7	5	6	7	7	7	6	7	5	5	7	3	5	6	2	3	5	3	7	3	7	7	6	2	2	2	3	4	4	3	5	5	4	5	4	5	4	0	0	2	0	1	0	3	3	4
7	7	7	5	7	6	4	7	7	7	7	7	7	6	7	4	2	6	1	5	3	1	6	1	5	5	3	3	1	1	5	4	5	4	4	4	4	5	5	5	5	0	0	2	1	2	2	1	2	2
7	4	6	7	7	6	7	6	7	6	7	7	5	7	7	2	1	4	2	6	5	2	6	1	5	7	5	1	2		4	2	4	3	4	5	4	5	5	4	5	3	3	1	2	2	1	2	3	2
7	7	7	7	7	2	6	7	7	7	7	7	6	5	7	4	5	2	2	4	6	1	7	2	4	2	7	5	1	1	4	3	4	4	5	4	1	4	4	4	2	2	0	1	2	2	0	0	4	3
7	4	6	7	7	5	7	7	7	7	7	7	7	4	7	6	3	7	1	1	7	1	7	1	6	5	6	5	1	1	4	4	4	4	2	4	3	4	1	4	5	1	3	2	1	4	3	1	5	4
7	6	6	7	7	4	6	7	7	7	6	7	7	6	7	5	3	3	4	3	3	2	4	2	3	4	2	2	2		5	3	5	5	5	5	4	5	3	5	5	3	3	2	1	4	2	1	4	1
7	6	7	7	7	5	6	7	7	7	7	7	7	4	6	1	1	6	1	7	1	2	4	6	5	1	5	3	1		4	5	4	3	4	5	4	5	4	5	5	0	0	4	4	2	1	3	3	2
7	5	7	6	7	6	7	7	6	7	7	6	7	7	6	4	1	3	3	5	3	3	6	1	3	4	6	2	2	1	4	4	4	5	4	5	3	5	4	5	4	4	3	1	2	2	2	0	2	1
7	6	7	5	7	7	6	7	7	7	6	7	6	7	6	1	1	4	7	5	5	1	7	1	5	7	5	5	4		4	4	4	3	5	5	2	5	2	4	5	0	0	3	3	5	0	3	4	2
7	7	7	7	7	5	7	7	5	7	7	7	7	6	7	6	1	4	1	4	7	1	6	1	4	4	1	1	1		5	3	5	4	4	5	3	5	4	4	5	4	0	1	2	3	3	2	4	4
7	7	7	7	7	7	6	4	7	7	7	7	7	7	7	3	1	3	1	4	5	1	7	1	5	3	3	5	1	1	4	5	4	4	5	5	3	5	3	5	5	0	1	0	1	3	2	0	2	2
7	7	7	7	7	4	4	7	7	7	7	7	7	7	7	7	1	7	2	5	4	2	5	1	7	6	7	6	1	1	5	3	5	2	5	4	3	5	4	3	5	3	0	2	1	4	0	4	4	4
7	5	5	7	7	5	7	7	7	7	7	7	7	7	7	4	1	6	4	6	7	1	7	3	5	5	6	4	5	1	4	4	5	4	2	5	2	5	4	5	4	3	3	2	1	3	3	2	4	1
7	6	5	7	7	5	7	7	7	7	7	7	7	7	7	4	2	1	2	5	5	1	4	1	5	5	6	1	1		3	4	4	4	3	3	4	4	5	4	2	0	1	1	1	3	1	0	2	1
[truncated: 116 more columns]
